# Supplementary material for: Astragaloside IV Inhibits Galactose-Deficient IgA1 Secretion via miR-98-5p in Pediatric IgA Nephropathy
Source: Front Pharmacol. 2021 Apr 16;12:658236. doi: 10.3389/fphar.2021.658236 (PMC8085534; doi:10.3389/fphar.2021.658236)
Supplement: Supplementary file 1 [file datasheet1.zip]

Archive with 4 entries (4 files):
- Supplementary Tables/revised_Supplementary Table 2.txt
- Supplementary Tables/revised_Supplementary Table 3.xlsx
- Supplementary Tables/revised_Supplementary Table 4.txt
- Supplementary Tables/Supplementary Table 1.DOCX
