# Supplementary material for: Astragaloside IV Inhibits Galactose-Deficient IgA1 Secretion via miR-98-5p in Pediatric IgA Nephropathy
Source: Front Pharmacol. 2021 Apr 16;12:658236. doi: 10.3389/fphar.2021.658236 (PMC8085534; doi:10.3389/fphar.2021.658236)
Supplement: Supplementary file 1 [file datasheet1.zip › Supplementary Tables/revised_Supplementary Table 2.txt]

mature miRNA	logFC	AveExpr	t	P.Value	adj.P.Val	B
hsa-mir-208a-3p	-6.979772048	-2.262972152	-5.237294363	0.008918876	0.10174336	-2.581583653
hsa-mir-551a	-5.909470033	-0.868285427	-5.905663132	0.006050686	0.084662326	-2.436166263
hsa-mir-590-3p	-5.03911741	-0.797567889	-4.901934599	0.005819271	0.083608116	-2.199438618
hsa-mir-214-3p	-4.914558235	0.649909588	-6.13474739	0.002360921	0.063698322	-1.534025997
hsa-mir-488-3p	-4.830469039	-2.110090332	-8.522477981	0.0000901	0.054950659	0.719052427
hsa-mir-137	-3.994418792	-0.528574397	-4.7698666	0.003851159	0.071848519	-1.628781651
hsa-mir-372-3p	-3.937140781	-0.101826142	-5.011134754	0.003065734	0.067277399	-1.745378637
hsa-mir-455-5p	-3.227568197	1.099284529	-4.699800825	0.006856262	0.089445325	-2.114845245
hsa-mir-182-5p	-3.218700902	0.061285197	-3.998759432	0.005996822	0.084239295	-1.929771446
hsa-mir-144-3p	-2.901344336	1.785685958	-3.593355259	0.005295791	0.080792979	-1.890622293
hsa-mir-383-5p	-2.89017985	1.179698833	-3.829219833	0.004456662	0.074198573	-1.70177316
hsa-mir-183-5p	-2.716369685	0.315061902	-4.228284262	0.004559234	0.075209366	-1.718302464
hsa-mir-450b-3p	-2.484700308	0.676610011	-4.735378118	0.000540014	0.057654289	0.074338648
hsa-mir-135a-5p	-2.381339192	1.071695668	-4.353222663	0.00281223	0.06603505	-1.345253049
hsa-mir-519b-3p	-2.159922013	-0.083629435	-3.390590775	0.008640415	0.099930705	-2.283035729
hsa-mir-129-5p	-1.767908863	1.328332668	-3.78058688	0.003921691	0.072652652	-1.627656268
hsa-mir-219-2-3p	-1.704441097	0.626005532	-3.442161815	0.009653836	0.106192719	-2.331732854
hsa-mir-338-5p	-1.644329582	3.427477376	-3.968250237	0.001309657	0.059004776	-0.818073851
hsa-mir-539-5p	-1.562868302	1.963474717	-3.485315395	0.007473824	0.09356597	-2.15509792
hsa-mir-133a-3p	-1.463777235	1.395916203	-3.237431943	0.006767476	0.088989745	-2.254143293
hsa-mir-30c-5p	-1.004142438	8.378226322	-3.493406795	0.00340837	0.069255646	-1.704592406
hsa-mir-223-3p	1.006987279	14.4793891	3.056109668	0.008247584	0.098488633	-2.519324197
hsa-mir-200a-3p	1.008085599	3.035775462	3.027853969	0.008730474	0.100489102	-2.571519268
hsa-mir-20a-5p	1.009314822	12.18388486	3.063926595	0.008118711	0.09759166	-2.504870371
hsa-mir-20b-5p	1.044935323	10.53543305	3.273469421	0.005317978	0.080818628	-2.11557014
hsa-mir-505-3p	1.06972607	6.612052072	3.569920161	0.002919935	0.066572048	-1.561423058
hsa-mir-15b-5p	1.069976904	12.65243572	3.313149853	0.004907909	0.077886646	-2.041541459
hsa-mir-185-5p	1.093238155	9.640344102	3.32638403	0.004778278	0.076999069	-2.016836081
hsa-mir-221-3p	1.116386122	7.646375309	3.699500474	0.002247823	0.063069068	-1.319055733
hsa-mir-17-5p	1.13197843	12.56021798	3.588440198	0.002812692	0.06603505	-1.526770165
hsa-mir-425-5p	1.133205782	10.83755341	3.952955972	0.001350394	0.059004776	-0.846488639
hsa-mir-107	1.134894098	10.59100935	3.799757918	0.001836754	0.060521173	-1.131804597
hsa-mir-152-3p	1.155975704	5.10746911	3.118581854	0.007271582	0.09217778	-2.403652133
hsa-mir-199a-3p	1.157894626	8.285304771	2.964506405	0.009916605	0.107133017	-2.688224511
hsa-mir-330-3p	1.167289967	3.569160951	3.795187687	0.001853723	0.060521173	-1.140332861
hsa-mir-502-5p	1.168522942	3.000386621	3.178672587	0.006440933	0.087108925	-2.292080236
hsa-mir-199b-5p	1.182268104	5.080517365	2.974486979	0.009719723	0.106517631	-2.669867789
hsa-mir-513a-5p	1.20112788	6.712647661	3.231465835	0.005789276	0.083608116	-2.193846404
hsa-mir-148b-3p	1.202997541	8.041724484	3.280761662	0.005240138	0.080214422	-2.101971135
hsa-mir-326	1.218509726	1.117723678	3.012075516	0.009630337	0.106192719	-2.618772347
hsa-mir-125a-5p	1.221790858	6.533175434	3.159125783	0.006700254	0.088596269	-2.328403456
hsa-mir-34a-5p	1.262510468	7.662435979	3.403144563	0.004091057	0.073797953	-1.873418064
hsa-mir-9-5p	1.290691189	10.80270692	4.069242591	0.001070261	0.058000679	-0.630823358
hsa-mir-10a-5p	1.334100691	4.520489474	3.60447025	0.002723072	0.06603505	-1.496778376
hsa-mir-18b-5p	1.352709969	7.913870501	3.957887336	0.00133712	0.059004776	-0.837325253
hsa-mir-423-5p	1.361346831	7.183264816	3.457674618	0.003663795	0.070288875	-1.771441082
hsa-mir-374b-5p	1.372449872	8.336450424	3.469948272	0.003573964	0.070288875	-1.748480932
hsa-mir-708-5p	1.377702682	4.508271179	4.036463437	0.001142641	0.058000679	-0.691523312
hsa-let-7g-5p	1.387685015	14.95348977	3.46182465	0.00363317	0.070288875	-1.763677909
hsa-mir-361-3p	1.390599553	5.283292388	3.160402661	0.006683002	0.088473916	-2.326031528
hsa-mir-196b-5p	1.391381312	3.369787639	3.404481181	0.00408001	0.073748233	-1.870919207
hsa-mir-128-3p	1.395419329	5.797160243	3.252623539	0.005546901	0.081909896	-2.154429763
hsa-let-7f-5p	1.404376106	11.38834143	3.479527089	0.003505394	0.070211776	-1.73056064
hsa-mir-18a-5p	1.405206285	8.300824217	4.192022739	0.00083822	0.058000679	-0.404189683
hsa-mir-200b-3p	1.405586292	2.392852611	5.048007673	0.000158997	0.054950659	1.1314429
hsa-let-7i-5p	1.413982836	12.01962547	4.033132063	0.00115027	0.058000679	-0.697696544
hsa-let-7b-5p	1.455369223	13.18438508	4.660578323	0.00033408	0.055381345	0.447368033
hsa-let-7c-5p	1.471664143	6.367323066	4.680905687	0.000321176	0.055381345	0.483749893
hsa-mir-299-5p	1.483467285	1.47408387	2.994378632	0.009969355	0.107133017	-2.650392906
hsa-mir-134-5p	1.484455487	5.35957426	3.898675382	0.001505656	0.059004776	-0.947444434
hsa-let-7a-5p	1.485080274	12.58163856	3.896404448	0.001512533	0.059004776	-0.951671644
hsa-mir-768-5p_v11.0	1.489793277	7.361230035	4.101390844	0.001003808	0.058000679	-0.571367942
hsa-mir-98-5p	1.496465481	5.363455279	3.969354453	0.001306765	0.059004776	-0.816022908
hsa-let-7d-5p	1.535552651	9.612165361	4.198467379	0.000827565	0.058000679	-0.392328
hsa-mir-502-3p	1.539844925	4.292580088	3.337634756	0.004670767	0.076235338	-1.995827909
hsa-mir-574-3p	1.556862795	4.575112608	5.33588368	0.0000927	0.054950659	1.625960866
hsa-mir-219-5p	1.578109903	4.284853717	3.345501661	0.004597028	0.075633785	-1.981135425
hsa-mir-139-3p	1.65756719	4.394768423	3.215010106	0.005985042	0.08421377	-2.224485141
hsa-mir-483-5p	1.661428185	5.404761614	4.430792942	0.000523108	0.057654289	0.032680589
hsa-mir-100-5p	1.685682377	2.928517133	3.295383705	0.005087461	0.07913337	-2.074695344
hsa-mir-132-3p	1.896827324	3.911620875	3.998157258	0.001233571	0.059004776	-0.762552328
hsa-mir-491-5p	1.92235828	1.441128916	3.747414299	0.002977737	0.067125936	-1.453917121
hsa-mir-875-5p	1.927073972	0.606309873	3.445973045	0.007936854	0.096263131	-2.205689836
hsa-mir-193a-5p	2.008306279	4.363113144	5.46454917	0.0000731	0.054950659	1.842917111
hsa-mir-1224-5p	2.033136211	0.947862935	3.171220749	0.008428042	0.099073202	-2.407356158
hsa-mir-122-5p	2.04541427	4.725415117	5.119327792	0.000138962	0.054950659	1.255101381
hsa-mir-139-5p	2.046070727	1.132679816	3.580506504	0.003165224	0.067583451	-1.59626567
hsa-mir-876-3p	2.075954307	1.548253877	3.380592246	0.00748631	0.09356597	-2.195002566
hsa-mir-501-3p	2.113285426	1.150457331	3.646490351	0.003566693	0.070288875	-1.616919889
hsa-mir-501-5p	2.116603176	3.113251988	3.267100914	0.005386899	0.080911567	-2.127444325
hsa-mir-671-5p	2.149193195	3.93602242	4.174848179	0.000867306	0.058000679	-0.435817687
hsa-mir-512-3p	2.237621161	2.039767562	4.113013334	0.000980832	0.058000679	-0.549892446
hsa-mir-188-3p	2.24640065	0.815565154	3.787059574	0.004744262	0.07674686	-1.758990043
hsa-mir-371-5p	2.252326986	2.308216575	3.153060008	0.007307866	0.092306522	-2.366069625
hsa-mir-34c-3p	2.418038505	0.938016139	3.378733071	0.008799393	0.10100241	-2.299136441
hsa-mir-886-3p	2.426392883	1.671661189	3.875187518	0.002372746	0.063698322	-1.249027671
hsa-mir-543	2.55656029	1.803994267	3.07914692	0.009968657	0.107133017	-2.560002872
hsa-mir-654-5p	2.578760858	2.60389008	3.783584	0.002422849	0.063813568	-1.308554706
hsa-mir-188-5p	2.616812151	4.050437985	4.201545177	0.000822525	0.058000679	-0.386664425
hsa-mir-422a	2.961247721	1.456972708	3.844361175	0.007243411	0.092092514	-2.077876051
hsa-mir-346	3.078314813	0.627863999	4.035298296	0.004265297	0.074109535	-1.638628102
hsa-mir-767-5p	3.144853493	1.340241664	5.247134984	0.00247048	0.064121982	-1.336047684
hsa-mir-429	3.346866798	0.678086775	3.609118259	0.003814058	0.071589061	-1.677515272
hsa-mir-433-3p	3.356856489	0.018405494	3.848982521	0.00432828	0.074112132	-1.679884057
hsa-mir-515-5p	3.368501338	-0.02603458	3.419616746	0.008263854	0.098488633	-2.240929133
hsa-mir-551b-3p	3.423897969	1.147038319	3.946301655	0.001555781	0.059004776	-0.941097626
hsa-mir-302a-3p	3.462815521	0.328258056	4.887182001	0.000730947	0.058000679	-0.189892919
hsa-mir-519c-3p	3.521397295	0.956034456	4.337160479	0.00932204	0.10406983	-2.450358352
hsa-mir-370-3p	3.853132164	0.912903977	3.304035083	0.005436452	0.081235753	-2.094396421
hsa-mir-548b-3p	3.884827257	0.099424063	3.707790349	0.008586342	0.099914107	-2.212802689
hsa-mir-525-5p	3.901469993	0.356728615	3.701658933	0.005388941	0.080911567	-1.869126998
hsa-mir-124-3p	4.053879652	3.113503543	6.046739531	0.002505362	0.064232553	-1.562745959
hsa-mir-485-5p	4.130743799	-0.406656321	4.418125835	0.008690996	0.100330586	-2.41138835
hsa-mir-216b-5p	4.161380484	0.636590514	4.819934662	0.006215814	0.085918033	-2.055687748
hsa-mir-138-5p	4.246578618	1.622507477	4.022839791	0.004336819	0.074112132	-1.872461625
hsa-mir-93-5p	4.30691801	-0.695233965	4.347141562	0.002834324	0.066127455	-1.300301108
hsa-mir-508-3p	4.508815104	1.320747898	4.988672417	0.003130527	0.067474865	-1.756758617
hsa-mir-7-5p	5.338518506	0.132849545	5.007918341	0.003074917	0.067277399	-1.747003453
hsa-mir-1	5.48839695	-0.210928564	5.897696458	0.006077382	0.084752107	-2.43769805
hsa-mir-516a-3p	7.537816759	-1.796526743	6.853408973	0.003705238	0.070288875	-2.281506702
hsa-mir-146b-3p	8.166842056	-1.46214112	6.606752489	0.001736867	0.060198733	-1.674079789
hsa-mir-450b-5p	11.35699416	-1.535772036	4.529043993	0.007906476	0.096243502	-2.359697697
