# Supplementary material for: Astragaloside IV Inhibits Galactose-Deficient IgA1 Secretion via miR-98-5p in Pediatric IgA Nephropathy
Source: Front Pharmacol. 2021 Apr 16;12:658236. doi: 10.3389/fphar.2021.658236 (PMC8085534; doi:10.3389/fphar.2021.658236)
Supplement: Supplementary file 1 [file datasheet1.zip › Supplementary Tables/revised_Supplementary Table 3.xlsx]

## Sheet: Supplementary Table 3
predicted miRNAs	predicted miRNAs in miRDB	predicted miRNAs in TargetScan
hsa-miR-148a-3p	hsa-let-7a-5p	Conserved sites
hsa-miR-152-3p	hsa-let-7b-5p	hsa-miR-148a-3p
hsa-miR-148b-3p	hsa-let-7c-5p	hsa-miR-152-3p
hsa-miR-613	hsa-let-7d-5p	hsa-miR-148b-3p
hsa-miR-206	hsa-let-7e-5p	hsa-miR-199b-5p
hsa-miR-1-3p	hsa-let-7f-5p	hsa-miR-199a-5p
hsa-miR-506-3p	hsa-let-7g-5p	hsa-miR-613
hsa-miR-488-3p	hsa-let-7i-5p	hsa-miR-206
hsa-miR-1271-5p	hsa-miR-10393-3p	hsa-miR-1-3p
hsa-miR-96-5p	hsa-miR-10527-5p	hsa-miR-4429
hsa-let-7d-5p	hsa-miR-1200	hsa-miR-320c
hsa-let-7a-5p	hsa-miR-12115	hsa-miR-320b
hsa-miR-98-5p	hsa-miR-12129	hsa-miR-320d
hsa-let-7b-5p	hsa-miR-12131	hsa-miR-320a
hsa-let-7c-5p	hsa-miR-12132	hsa-miR-27b-3p
hsa-let-7g-5p	hsa-miR-12133	hsa-miR-27a-3p
hsa-miR-4500	hsa-miR-122b-3p	hsa-miR-506-3p
hsa-let-7i-5p	hsa-miR-124-3p	hsa-miR-124-3p.2
hsa-let-7e-5p	hsa-miR-1245b-3p	hsa-miR-124-3p.1
hsa-let-7f-5p	hsa-miR-1250-3p	hsa-miR-200a-3p
hsa-miR-4458	hsa-miR-1257	hsa-miR-141-3p
hsa-miR-758-3p	hsa-miR-1261	hsa-miR-124-3p.1
hsa-miR-26a-5p	hsa-miR-1271-5p	hsa-miR-488-3p
hsa-miR-26b-5p	hsa-miR-1277-5p	hsa-miR-1271-5p
hsa-miR-1297	hsa-miR-1294	hsa-miR-96-5p
hsa-miR-4465	hsa-miR-1297	hsa-miR-183-5p.2
hsa-miR-543	hsa-miR-1298-5p	hsa-miR-182-5p
hsa-miR-6782-3p	hsa-miR-130b-5p	hsa-miR-202-5p
hsa-miR-6499-3p	hsa-miR-1-3p	hsa-miR-196a-5p
hsa-miR-4276	hsa-miR-140-3p	hsa-miR-196b-5p
hsa-miR-30a-3p	hsa-miR-142-5p	hsa-let-7d-5p
hsa-miR-30d-3p	hsa-miR-148a-3p	hsa-let-7a-5p
hsa-miR-30e-3p	hsa-miR-148b-3p	hsa-miR-98-5p
hsa-miR-335-3p	hsa-miR-152-3p	hsa-let-7b-5p
hsa-miR-5089-5p	hsa-miR-153-5p	hsa-let-7c-5p
hsa-miR-6506-5p	hsa-miR-155-5p	hsa-let-7g-5p
hsa-miR-619-5p	hsa-miR-190a-3p	hsa-miR-4500
hsa-miR-670-3p	hsa-miR-1910-3p	hsa-let-7i-5p
hsa-miR-4482-3p	hsa-miR-203a-3p	hsa-let-7e-5p
hsa-miR-6730-5p	hsa-miR-203b-3p	hsa-let-7f-5p
hsa-miR-6516-3p	hsa-miR-205-3p	hsa-miR-4458
hsa-miR-4328	hsa-miR-206	hsa-miR-137
hsa-miR-9-3p	hsa-miR-20a-3p	hsa-miR-542-3p
hsa-miR-5696	hsa-miR-21-3p	hsa-miR-758-3p
hsa-miR-4729	hsa-miR-216a-5p	hsa-miR-193b-3p
hsa-miR-302c-5p	hsa-miR-2276-5p	hsa-miR-193a-3p
hsa-miR-190a-3p	hsa-miR-24-1-5p	hsa-miR-101-3p.2
hsa-miR-5011-5p	hsa-miR-24-2-5p	hsa-miR-26a-5p
hsa-miR-6083	hsa-miR-26a-5p	hsa-miR-26b-5p
hsa-miR-4326	hsa-miR-26b-5p	hsa-miR-1297
hsa-miR-3190-5p	hsa-miR-29a-5p	hsa-miR-4465
hsa-miR-7111-3p	hsa-miR-302c-5p	hsa-miR-140-3p.1
hsa-miR-627-3p	hsa-miR-30a-3p	hsa-miR-181b-5p
hsa-miR-130b-5p	hsa-miR-30d-3p	hsa-miR-181d-5p
hsa-miR-8063	hsa-miR-30e-3p	hsa-miR-181a-5p
hsa-miR-6801-5p	hsa-miR-3121-3p	hsa-miR-181c-5p
hsa-miR-410-3p	hsa-miR-3143	hsa-miR-4262
hsa-miR-4504	hsa-miR-3156-3p	hsa-miR-543
hsa-miR-5190	hsa-miR-3160-5p	hsa-miR-224-5p
hsa-miR-513c-3p	hsa-miR-3163	hsa-miR-124-3p.1
hsa-miR-513a-3p	hsa-miR-3190-5p	Poorly conserved sites
hsa-miR-3606-3p	hsa-miR-335-3p	hsa-miR-375
hsa-miR-1910-3p	hsa-miR-33a-3p	hsa-miR-6739-3p
hsa-miR-6511a-5p	hsa-miR-345-5p	hsa-miR-6782-3p
hsa-miR-3714	hsa-miR-34b-3p	hsa-miR-4724-3p
hsa-miR-3910	hsa-miR-3606-3p	hsa-miR-556-3p
hsa-miR-4282	hsa-miR-3658	hsa-miR-4305
hsa-miR-526b-5p	hsa-miR-3662	hsa-miR-6499-3p
hsa-miR-382-3p	hsa-miR-3668	hsa-miR-143-5p
hsa-miR-4455	hsa-miR-3671	hsa-miR-4276
hsa-miR-6748-5p	hsa-miR-3686	hsa-miR-30a-3p
hsa-miR-6867-5p	hsa-miR-370-5p	hsa-miR-30d-3p
hsa-miR-548ar-3p	hsa-miR-3714	hsa-miR-30e-3p
hsa-miR-548az-3p	hsa-miR-371a-5p	hsa-miR-335-3p
hsa-miR-548a-3p	hsa-miR-372-5p	hsa-miR-298
hsa-miR-548e-3p	hsa-miR-374b-3p	hsa-miR-5680
hsa-miR-548f-3p	hsa-miR-374c-3p	hsa-miR-7159-3p
hsa-miR-548aj-3p	hsa-miR-376a-2-5p	hsa-miR-4255
hsa-miR-548x-3p	hsa-miR-382-3p	hsa-miR-1825
hsa-miR-1250-3p	hsa-miR-3910	hsa-miR-145-5p
hsa-miR-34b-3p	hsa-miR-3921	hsa-miR-5195-3p
hsa-miR-5692a	hsa-miR-3922-5p	hsa-miR-5089-5p
hsa-miR-4325	hsa-miR-3925-5p	hsa-miR-6506-5p
hsa-miR-155-5p	hsa-miR-3926	hsa-miR-619-5p
hsa-miR-4477a	hsa-miR-3977	hsa-miR-653-3p
hsa-miR-590-3p	hsa-miR-3978	hsa-miR-1304-3p
hsa-miR-4775	hsa-miR-410-3p	hsa-miR-670-3p
hsa-miR-3922-5p	hsa-miR-4272	hsa-miR-651-3p
hsa-miR-1277-5p	hsa-miR-4276	hsa-miR-7159-3p
hsa-miR-5692b	hsa-miR-4282	hsa-miR-4482-3p
hsa-miR-5692c	hsa-miR-4307	hsa-miR-6730-5p
hsa-miR-4311	hsa-miR-4310	hsa-miR-488-3p
hsa-miR-4272	hsa-miR-4311	hsa-miR-5681a
hsa-miR-4531	hsa-miR-4316	hsa-miR-3607-5p
hsa-miR-5703	hsa-miR-4325	hsa-miR-6516-3p
hsa-miR-4434	hsa-miR-4326	hsa-miR-4328
hsa-miR-4516	hsa-miR-4328	hsa-miR-9-3p
hsa-miR-33a-3p	hsa-miR-4434	hsa-miR-5696
hsa-miR-8081	hsa-miR-4455	hsa-miR-4729
hsa-miR-4495	hsa-miR-4458	hsa-miR-513a-5p
hsa-miR-7-2-3p	hsa-miR-4465	hsa-miR-216b-3p
hsa-miR-7-1-3p	hsa-miR-4477a	hsa-miR-603
hsa-miR-450a-1-3p	hsa-miR-4482-3p	hsa-miR-302c-5p
hsa-miR-5591-3p	hsa-miR-4495	hsa-miR-552-5p
hsa-miR-4795-3p	hsa-miR-4500	hsa-miR-548o-3p
hsa-miR-7157-5p	hsa-miR-4504	hsa-miR-1323
hsa-miR-4310	hsa-miR-450a-1-3p	hsa-miR-1183
hsa-miR-494-3p	hsa-miR-4516	hsa-miR-4693-5p
hsa-miR-4693-3p	hsa-miR-4524a-3p	hsa-miR-656-3p
hsa-miR-6761-5p	hsa-miR-4524a-5p	hsa-miR-190a-3p
hsa-miR-1200	hsa-miR-4524b-5p	hsa-miR-5011-5p
hsa-miR-3662	hsa-miR-4531	hsa-miR-6083
hsa-miR-3978	hsa-miR-4650-5p	hsa-miR-5011-5p
hsa-miR-3668	hsa-miR-4653-5p	hsa-miR-190a-3p
hsa-miR-4733-5p	hsa-miR-4661-5p	hsa-miR-5011-5p
hsa-miR-5582-5p	hsa-miR-4693-3p	hsa-miR-6072
hsa-miR-548an	hsa-miR-4711-5p	hsa-miR-6891-3p
hsa-miR-5582-3p	hsa-miR-4729	hsa-miR-670-3p
hsa-miR-7844-5p	hsa-miR-4733-5p	hsa-miR-4326
hsa-miR-3160-5p	hsa-miR-4742-3p	hsa-miR-125b-2-3p
hsa-miR-153-5p	hsa-miR-4743-3p	hsa-miR-4801
hsa-miR-3143	hsa-miR-4744	hsa-miR-4731-3p
hsa-miR-607	hsa-miR-4762-5p	hsa-miR-4701-5p
hsa-miR-548p	hsa-miR-4775	hsa-miR-588
hsa-miR-20a-3p	hsa-miR-4778-5p	hsa-miR-3190-5p
hsa-miR-4778-5p	hsa-miR-4789-5p	hsa-miR-619-3p
hsa-miR-4307	hsa-miR-4795-3p	hsa-miR-7851-3p
hsa-miR-1257	hsa-miR-4800-5p	hsa-miR-6881-3p
hsa-miR-3121-3p	hsa-miR-488-3p	hsa-miR-6780a-3p
hsa-miR-548c-3p	hsa-miR-491-3p	hsa-miR-7111-3p
hsa-miR-4744	hsa-miR-494-3p	hsa-miR-4326
hsa-miR-3686	hsa-miR-5002-3p	hsa-miR-627-3p
hsa-miR-216a-5p	hsa-miR-5011-5p	hsa-miR-4753-3p
hsa-miR-5093	hsa-miR-506-3p	hsa-miR-130b-5p
hsa-miR-6834-5p	hsa-miR-5089-5p	hsa-miR-216b-5p
hsa-miR-5002-3p	hsa-miR-5093	hsa-miR-8063
hsa-miR-374c-3p	hsa-miR-510-3p	hsa-miR-3065-5p
hsa-miR-4524a-3p	hsa-miR-513a-3p	hsa-miR-196a-3p
hsa-miR-3926	hsa-miR-513c-3p	hsa-miR-4742-5p
hsa-miR-548s	hsa-miR-5190	hsa-miR-570-3p
hsa-miR-6512-5p	hsa-miR-520e-5p	hsa-miR-6801-5p
hsa-miR-3671	hsa-miR-526b-5p	hsa-miR-5683
hsa-miR-372-5p	hsa-miR-543	hsa-miR-410-3p
hsa-miR-371a-5p	hsa-miR-548a-3p	hsa-miR-410-3p
hsa-miR-1245b-3p	hsa-miR-548aj-3p	hsa-miR-4504
hsa-miR-3163	hsa-miR-548an	hsa-miR-5190
hsa-miR-6507-5p	hsa-miR-548ar-3p	hsa-miR-4276
hsa-miR-1261	hsa-miR-548az-3p	hsa-miR-4797-3p
hsa-miR-4762-5p	hsa-miR-548bc	hsa-miR-4264
hsa-miR-345-5p	hsa-miR-548c-3p	hsa-miR-4699-3p
hsa-miR-1294	hsa-miR-548e-3p	hsa-miR-513c-3p
hsa-miR-4316	hsa-miR-548f-3p	hsa-miR-513a-3p
hsa-miR-1298-5p	hsa-miR-548p	hsa-miR-3606-3p
hsa-miR-4661-5p	hsa-miR-548s	hsa-miR-4703-3p
hsa-miR-4789-5p	hsa-miR-548x-3p	hsa-miR-4280
hsa-miR-21-3p	hsa-miR-5582-3p	hsa-miR-6499-3p
hsa-miR-3921	hsa-miR-5582-5p	hsa-miR-143-5p
hsa-miR-4653-5p	hsa-miR-5585-5p	hsa-miR-4637
hsa-miR-4711-5p	hsa-miR-5590-3p	hsa-miR-556-3p
hsa-miR-3658	hsa-miR-5591-3p	hsa-miR-1910-3p
hsa-miR-589-5p	hsa-miR-561-3p	hsa-miR-6511a-5p
hsa-miR-939-3p	hsa-miR-567	hsa-miR-3714
hsa-miR-6856-5p	hsa-miR-5692a	hsa-miR-3910
hsa-miR-6758-5p	hsa-miR-5692b	hsa-miR-7856-5p
hsa-miR-29a-5p	hsa-miR-5692c	hsa-miR-4477b
hsa-miR-510-3p	hsa-miR-5696	hsa-miR-302d-5p
hsa-miR-567	hsa-miR-5703	hsa-miR-302b-5p
hsa-miR-659-5p	hsa-miR-586	hsa-miR-627-3p
hsa-miR-4800-5p	hsa-miR-589-5p	hsa-miR-4282
hsa-miR-374b-3p	hsa-miR-590-3p	hsa-miR-4799-5p
hsa-miR-4524b-5p	hsa-miR-607	hsa-miR-576-5p
hsa-miR-4524a-5p	hsa-miR-6083	hsa-miR-4263
hsa-miR-370-5p	hsa-miR-613	hsa-miR-16-2-3p
hsa-miR-5585-5p	hsa-miR-619-5p	hsa-miR-195-3p
hsa-miR-3925-5p	hsa-miR-627-3p	hsa-miR-338-5p
hsa-miR-6508-5p	hsa-miR-642a-5p	hsa-miR-656-3p
hsa-miR-8067	hsa-miR-6499-3p	hsa-miR-610
hsa-miR-3156-3p	hsa-miR-6506-5p	hsa-miR-526b-5p
hsa-miR-2276-5p	hsa-miR-6507-5p	hsa-miR-217
hsa-miR-4742-3p	hsa-miR-6508-5p	hsa-miR-6807-3p
hsa-miR-203b-3p	hsa-miR-6511a-5p	hsa-miR-4418
hsa-miR-708-3p	hsa-miR-6512-5p	hsa-miR-509-3-5p
hsa-miR-142-5p	hsa-miR-6516-3p	hsa-miR-509-5p
hsa-miR-5590-3p	hsa-miR-659-5p	hsa-miR-4729
hsa-miR-24-2-5p	hsa-miR-670-3p	hsa-miR-5696
hsa-miR-24-1-5p	hsa-miR-6730-5p	hsa-miR-382-3p
hsa-miR-4650-5p	hsa-miR-6748-5p	hsa-miR-6835-5p
hsa-miR-4743-3p	hsa-miR-6758-5p	hsa-miR-4278
hsa-miR-3977	hsa-miR-6761-5p	hsa-miR-4716-3p
hsa-miR-6778-3p	hsa-miR-6778-3p	hsa-miR-6732-5p
hsa-miR-205-3p	hsa-miR-6782-3p	hsa-miR-6794-5p
hsa-miR-561-3p	hsa-miR-6801-5p	hsa-miR-6805-5p
hsa-miR-376a-2-5p	hsa-miR-6834-5p	hsa-miR-4536-5p
hsa-miR-642a-5p	hsa-miR-6853-3p	hsa-miR-4455
hsa-miR-6892-3p	hsa-miR-6856-5p	hsa-miR-6772-5p
hsa-miR-586	hsa-miR-6867-5p	hsa-miR-609
hsa-miR-491-3p	hsa-miR-6892-3p	hsa-miR-6748-5p
	hsa-miR-708-3p	hsa-miR-6759-5p
	hsa-miR-7111-3p	hsa-miR-6793-5p
	hsa-miR-7-1-3p	hsa-miR-147a
	hsa-miR-7157-5p	hsa-miR-3911
	hsa-miR-7-2-3p	hsa-miR-644a
	hsa-miR-758-3p	hsa-miR-6867-5p
	hsa-miR-7844-5p	hsa-miR-6867-5p
	hsa-miR-8063	hsa-miR-892a
	hsa-miR-8067	hsa-miR-548g-3p
	hsa-miR-8081	hsa-miR-548ar-3p
	hsa-miR-939-3p	hsa-miR-548az-3p
	hsa-miR-9-3p	hsa-miR-548a-3p
	hsa-miR-96-5p	hsa-miR-548e-3p
	hsa-miR-98-5p	hsa-miR-548f-3p
	hsa-miR-9986	hsa-miR-548aq-3p
		hsa-miR-548aj-3p
		hsa-miR-548ah-3p
		hsa-miR-548j-3p
		hsa-miR-548am-3p
		hsa-miR-548x-3p
		hsa-miR-548ae-3p
		hsa-miR-335-3p
		hsa-miR-1250-3p
		hsa-miR-3120-3p
		hsa-miR-34b-3p
		hsa-miR-5692a
		hsa-miR-340-5p
		hsa-miR-8084
		hsa-miR-6077
		hsa-miR-7-5p
		hsa-miR-6128
		hsa-miR-1299
		hsa-miR-875-3p
		hsa-miR-4782-5p
		hsa-miR-5706
		hsa-miR-516b-5p
		hsa-miR-3182
		hsa-miR-4659a-3p
		hsa-miR-4659b-3p
		hsa-miR-4778-3p
		hsa-miR-103a-2-5p
		hsa-miR-5579-3p
		hsa-miR-519a-3p
		hsa-miR-519b-3p
		hsa-miR-519c-3p
		hsa-miR-373-3p
		hsa-miR-520c-3p
		hsa-miR-520e
		hsa-miR-520b
		hsa-miR-372-3p
		hsa-miR-520d-3p
		hsa-miR-302b-3p
		hsa-miR-520a-3p
		hsa-miR-302a-3p
		hsa-miR-302c-3p.1
		hsa-miR-302d-3p
		hsa-miR-302e
		hsa-miR-555
		hsa-miR-6823-5p
		hsa-miR-3127-5p
		hsa-miR-4325
		hsa-miR-5700
		hsa-miR-155-5p
		hsa-miR-4477a
		hsa-miR-1273g-5p
		hsa-miR-203a-5p
		hsa-miR-595
		hsa-miR-3609
		hsa-miR-4796-3p
		hsa-miR-548ah-5p
		hsa-miR-526b-3p
		hsa-miR-519d-3p
		hsa-miR-93-5p
		hsa-miR-20b-5p
		hsa-miR-106a-5p
		hsa-miR-17-5p
		hsa-miR-20a-5p
		hsa-miR-106b-5p
		hsa-miR-590-3p
		hsa-miR-4775
		hsa-miR-4641
		hsa-miR-3922-5p
		hsa-miR-1277-5p
		hsa-miR-5692b
		hsa-miR-5692c
		hsa-miR-369-3p
		hsa-miR-374a-5p
		hsa-miR-374b-5p
		hsa-miR-410-3p
		hsa-miR-5697
		hsa-miR-26a-5p
		hsa-miR-26b-5p
		hsa-miR-1297
		hsa-miR-4465
		hsa-miR-6831-3p
		hsa-miR-5186
		hsa-miR-4756-3p
		hsa-miR-4311
		hsa-miR-335-5p
		hsa-miR-4272
		hsa-miR-5681b
		hsa-miR-4790-3p
		hsa-miR-4531
		hsa-miR-5703
		hsa-miR-4434
		hsa-miR-4516
		hsa-miR-6849-5p
		hsa-miR-3681-5p
		hsa-miR-633
		hsa-miR-569
		hsa-miR-2053
		hsa-miR-33a-3p
		hsa-miR-409-3p
		hsa-miR-6869-5p
		hsa-miR-8081
		hsa-miR-887-3p
		hsa-miR-31-3p
		hsa-miR-4666a-5p
		hsa-miR-4495
		hsa-miR-411-3p
		hsa-miR-379-3p
		hsa-miR-380-3p
		hsa-miR-7-2-3p
		hsa-miR-7-1-3p
		hsa-miR-1292-5p
		hsa-miR-8059
		hsa-miR-4471
		hsa-miR-450a-1-3p
		hsa-miR-6513-5p
		hsa-miR-3913-5p
		hsa-miR-3122
		hsa-miR-887-5p
		hsa-miR-5591-3p
		hsa-miR-660-5p
		hsa-miR-126-5p
		hsa-miR-4795-3p
		hsa-miR-513c-3p
		hsa-miR-3606-3p
		hsa-miR-513a-3p
		hsa-miR-7157-5p
		hsa-miR-4310
		hsa-miR-653-5p
		hsa-miR-494-3p
		hsa-miR-3140-5p
		hsa-miR-4793-5p
		hsa-miR-4422
		hsa-miR-548e-5p
		hsa-miR-1208
		hsa-miR-183-5p.2
		hsa-miR-891a-3p
		hsa-miR-4693-3p
		hsa-miR-6761-5p
		hsa-miR-4324
		hsa-miR-1200
		hsa-miR-544b
		hsa-miR-378a-5p
		hsa-miR-668-3p
		hsa-miR-513b-3p
		hsa-miR-3662
		hsa-miR-3978
		hsa-miR-4715-5p
		hsa-miR-4259
		hsa-miR-4703-3p
		hsa-miR-7852-3p
		hsa-miR-3668
		hsa-miR-497-3p
		hsa-miR-580-3p
		hsa-miR-1255a
		hsa-miR-1255b-5p
		hsa-miR-4733-5p
		hsa-miR-6729-3p
		hsa-miR-6870-3p
		hsa-miR-148a-5p
		hsa-miR-5582-5p
		hsa-miR-548an
		hsa-miR-5681a
		hsa-miR-6730-5p
		hsa-miR-6728-3p
		hsa-miR-548a-3p
		hsa-miR-5582-3p
		hsa-miR-548e-3p
		hsa-miR-548ar-3p
		hsa-miR-548az-3p
		hsa-miR-548f-3p
		hsa-miR-590-3p
		hsa-miR-4775
		hsa-miR-4735-5p
		hsa-miR-3129-3p
		hsa-miR-5583-5p
		hsa-miR-7844-5p
		hsa-miR-337-3p
		hsa-miR-5100
		hsa-miR-1288-5p
		hsa-miR-4330
		hsa-miR-449b-3p
		hsa-miR-5583-5p
		hsa-miR-3129-3p
		hsa-miR-4252
		hsa-miR-3064-3p
		hsa-miR-4715-3p
		hsa-miR-5692a
		hsa-miR-4799-5p
		hsa-miR-576-5p
		hsa-miR-4263
		hsa-miR-3160-5p
		hsa-miR-8063
		hsa-miR-4698
		hsa-miR-6870-3p
		hsa-miR-5571-5p
		hsa-miR-6844
		hsa-miR-6844
		hsa-miR-4482-3p
		hsa-miR-7159-3p
		hsa-miR-1250-3p
		hsa-miR-4503
		hsa-miR-6792-5p
		hsa-miR-153-5p
		hsa-miR-3143
		hsa-miR-543
		hsa-miR-410-3p
		hsa-miR-4698
		hsa-miR-8063
		hsa-miR-607
		hsa-miR-130b-5p
		hsa-miR-340-5p
		hsa-miR-4494
		hsa-miR-499b-5p
		hsa-miR-29b-3p
		hsa-miR-29a-3p
		hsa-miR-29c-3p
		hsa-miR-5682
		hsa-miR-6871-3p
		hsa-miR-186-3p
		hsa-miR-4733-5p
		hsa-miR-548p
		hsa-miR-4766-3p
		hsa-miR-885-5p
		hsa-miR-7151-5p
		hsa-miR-33a-5p
		hsa-miR-33b-5p
		hsa-miR-20a-3p
		hsa-miR-4778-5p
		hsa-miR-630
		hsa-miR-4678
		hsa-miR-331-5p
		hsa-miR-4645-3p
		hsa-miR-4307
		hsa-miR-33a-3p
		hsa-miR-1257
		hsa-miR-3611
		hsa-miR-758-3p
		hsa-miR-494-3p
		hsa-miR-653-5p
		hsa-miR-3121-3p
		hsa-miR-548c-3p
		hsa-miR-4797-5p
		hsa-miR-302d-5p
		hsa-miR-302b-5p
		hsa-miR-3942-3p
		hsa-miR-516a-3p
		hsa-miR-516b-3p
		hsa-miR-516a-3p
		hsa-miR-516b-3p
		hsa-miR-3124-3p
		hsa-miR-513c-3p
		hsa-miR-513a-3p
		hsa-miR-3606-3p
		hsa-miR-4282
		hsa-miR-548c-3p
		hsa-miR-4744
		hsa-miR-1278
		hsa-miR-4797-3p
		hsa-miR-3117-5p
		hsa-miR-425-5p
		hsa-miR-31-3p
		hsa-miR-6828-3p
		hsa-miR-6071
		hsa-miR-4778-5p
		hsa-miR-3607-3p
		hsa-miR-3686
		hsa-miR-376b-3p
		hsa-miR-376a-3p
		hsa-miR-216a-5p
		hsa-miR-216b-5p
		hsa-miR-5692a
		hsa-miR-548c-3p
		hsa-miR-4495
		hsa-miR-203a-3p.1
		hsa-miR-5093
		hsa-miR-5584-5p
		hsa-miR-6834-5p
		hsa-miR-4510
		hsa-miR-3126-5p
		hsa-miR-6875-5p
		hsa-miR-6129
		hsa-miR-6130
		hsa-miR-6133
		hsa-miR-6127
		hsa-miR-4419a
		hsa-miR-580-5p
		hsa-miR-4642
		hsa-miR-4282
		hsa-miR-4495
		hsa-miR-4659b-5p
		hsa-miR-4659a-5p
		hsa-miR-4769-3p
		hsa-miR-6817-5p
		hsa-miR-5002-3p
		hsa-miR-6797-3p
		hsa-miR-6076
		hsa-miR-3622b-5p
		hsa-miR-5693
		hsa-miR-194-3p
		hsa-miR-4697-3p
		hsa-miR-5702
		hsa-miR-3121-3p
		hsa-miR-374c-3p
		hsa-miR-4524a-3p
		hsa-miR-5586-3p
		hsa-miR-759
		hsa-miR-4797-5p
		hsa-miR-4524a-3p
		hsa-miR-6878-5p
		hsa-miR-30c-1-3p
		hsa-miR-30c-2-3p
		hsa-miR-6788-5p
		hsa-miR-6731-5p
		hsa-miR-8085
		hsa-miR-3192-5p
		hsa-miR-661
		hsa-miR-6849-3p
		hsa-miR-6720-5p
		hsa-miR-6512-3p
		hsa-miR-455-3p.1
		hsa-miR-455-3p.2
		hsa-miR-17-3p
		hsa-miR-4418
		hsa-miR-509-3-5p
		hsa-miR-509-5p
		hsa-miR-1273g-3p
		hsa-miR-4768-3p
		hsa-miR-4722-5p
		hsa-miR-940
		hsa-miR-6808-5p
		hsa-miR-6893-5p
		hsa-miR-1827
		hsa-miR-4649-3p
		hsa-miR-7160-5p
		hsa-miR-665
		hsa-miR-665
		hsa-miR-4478
		hsa-miR-4419b
		hsa-miR-3929
		hsa-miR-485-5p
		hsa-miR-6884-5p
		hsa-miR-6746-5p
		hsa-miR-6771-5p
		hsa-miR-6514-3p
		hsa-miR-214-5p
		hsa-miR-6811-3p
		hsa-miR-550a-3-5p
		hsa-miR-550a-5p
		hsa-miR-1271-3p
		hsa-miR-885-3p
		hsa-miR-1268a
		hsa-miR-1268b
		hsa-miR-744-5p
		hsa-miR-663a
		hsa-miR-1908-5p
		hsa-miR-6787-5p
		hsa-miR-548ar-3p
		hsa-miR-548a-3p
		hsa-miR-548e-3p
		hsa-miR-548f-3p
		hsa-miR-548az-3p
		hsa-miR-570-3p
		hsa-miR-4517
		hsa-miR-548c-3p
		hsa-miR-4684-5p
		hsa-miR-6818-3p
		hsa-miR-6895-3p
		hsa-miR-593-3p
		hsa-miR-4421
		hsa-miR-5699-3p
		hsa-miR-339-5p
		hsa-miR-10b-5p
		hsa-miR-10a-5p
		hsa-miR-6732-3p
		hsa-miR-548as-3p
		hsa-miR-548al
		hsa-miR-4445-3p
		hsa-miR-3926
		hsa-miR-548s
		hsa-miR-3190-5p
		hsa-miR-6849-3p
		hsa-miR-4433a-3p
		hsa-miR-4768-3p
		hsa-miR-4459
		hsa-miR-7162-3p
		hsa-miR-544b
		hsa-miR-3622b-3p
		hsa-miR-3622a-3p
		hsa-miR-6765-3p
		hsa-miR-3165
		hsa-miR-363-5p
		hsa-miR-6745
		hsa-miR-6756-5p
		hsa-miR-4483
		hsa-miR-6766-5p
		hsa-miR-1293
		hsa-miR-6748-5p
		hsa-miR-6769b-5p
		hsa-miR-6769a-5p
		hsa-miR-4761-5p
		hsa-miR-4480
		hsa-miR-6728-5p
		hsa-miR-5187-5p
		hsa-miR-6513-5p
		hsa-miR-769-3p
		hsa-miR-450b-3p
		hsa-miR-5089-5p
		hsa-miR-3122
		hsa-miR-3913-5p
		hsa-miR-450a-1-3p
		hsa-miR-887-5p
		hsa-miR-383-3p
		hsa-miR-7977
		hsa-miR-4798-3p
		hsa-miR-3164
		hsa-miR-3118
		hsa-miR-134-5p
		hsa-miR-6820-3p
		hsa-miR-374c-3p
		hsa-miR-5680
		hsa-miR-3121-3p
		hsa-miR-95-5p
		hsa-miR-2052
		hsa-miR-19a-5p
		hsa-miR-19b-2-5p
		hsa-miR-19b-1-5p
		hsa-miR-4307
		hsa-miR-489-3p
		hsa-miR-514a-3p
		hsa-miR-514b-3p
		hsa-miR-433-3p
		hsa-miR-583
		hsa-miR-6512-5p
		hsa-miR-3671
		hsa-miR-372-5p
		hsa-miR-616-5p
		hsa-miR-373-5p
		hsa-miR-371b-5p
		hsa-miR-371a-5p
		hsa-miR-7111-3p
		hsa-miR-6769b-3p
		hsa-miR-4723-3p
		hsa-miR-3183
		hsa-miR-5196-3p
		hsa-miR-3646
		hsa-miR-203a-3p.1
		hsa-miR-4797-5p
		hsa-miR-4520-3p
		hsa-miR-3138
		hsa-miR-4999-3p
		hsa-miR-5096
		hsa-miR-4307
		hsa-miR-4666b
		hsa-miR-548q
		hsa-miR-3148
		hsa-miR-3148
		hsa-miR-582-3p
		hsa-miR-548ar-3p
		hsa-miR-548a-3p
		hsa-miR-548e-3p
		hsa-miR-548f-3p
		hsa-miR-548az-3p
		hsa-miR-548am-3p
		hsa-miR-548ah-3p
		hsa-miR-548x-3p
		hsa-miR-548aj-3p
		hsa-miR-548aq-3p
		hsa-miR-548j-3p
		hsa-miR-548ae-3p
		hsa-miR-548ac
		hsa-miR-548z
		hsa-miR-548bb-3p
		hsa-miR-548d-3p
		hsa-miR-548h-3p
		hsa-miR-7153-3p
		hsa-miR-3682-3p
		hsa-miR-1245b-3p
		hsa-miR-7150
		hsa-miR-182-5p
		hsa-miR-1271-5p
		hsa-miR-96-5p
		hsa-miR-4312
		hsa-miR-532-5p
		hsa-miR-3646
		hsa-miR-3662
		hsa-miR-3163
		hsa-miR-6507-5p
		hsa-miR-186-5p
		hsa-miR-4709-3p
		hsa-miR-7153-3p
		hsa-miR-6516-3p
		hsa-miR-4760-3p
		hsa-miR-5580-3p
		hsa-miR-4789-3p
		hsa-miR-5697
		hsa-miR-1297
		hsa-miR-26a-5p
		hsa-miR-26b-5p
		hsa-miR-4465
		hsa-miR-554
		hsa-miR-3682-5p
		hsa-miR-4729
		hsa-miR-497-3p
		hsa-miR-3201
		hsa-miR-4791
		hsa-miR-1261
		hsa-miR-5004-3p
		hsa-miR-7850-5p
		hsa-miR-329-5p
		hsa-miR-4761-5p
		hsa-miR-513c-5p
		hsa-miR-514b-5p
		hsa-miR-216a-5p
		hsa-miR-4762-5p
		hsa-miR-556-5p
		hsa-miR-337-3p
		hsa-miR-3685
		hsa-miR-384
		hsa-miR-5696
		hsa-miR-664b-3p
		hsa-miR-579-3p
		hsa-miR-664a-3p
		hsa-miR-6074
		hsa-miR-195-3p
		hsa-miR-16-2-3p
		hsa-miR-338-5p
		hsa-miR-6840-3p
		hsa-miR-519b-5p
		hsa-miR-523-5p
		hsa-miR-522-5p
		hsa-miR-519c-5p
		hsa-miR-519a-5p
		hsa-miR-518e-5p
		hsa-miR-520c-5p
		hsa-miR-526a
		hsa-miR-518d-5p
		hsa-miR-518f-5p
		hsa-miR-520g-5p
		hsa-miR-517-5p
		hsa-miR-5684
		hsa-miR-4522
		hsa-miR-345-5p
		hsa-miR-6771-3p
		hsa-miR-451b
		hsa-miR-2278
		hsa-miR-3152-3p
		hsa-miR-595
		hsa-miR-520d-5p
		hsa-miR-524-5p
		hsa-miR-4761-5p
		hsa-miR-7158-5p
		hsa-miR-1178-3p
		hsa-miR-302f
		hsa-miR-4282
		hsa-miR-4524a-3p
		hsa-miR-3672
		hsa-miR-6864-3p
		hsa-miR-4461
		hsa-miR-3915
		hsa-miR-3928-3p
		hsa-miR-6729-3p
		hsa-miR-136-3p
		hsa-miR-3927-3p
		hsa-miR-6831-5p
		hsa-miR-202-3p
		hsa-miR-1294
		hsa-miR-4316
		hsa-miR-4677-3p
		hsa-miR-1914-5p
		hsa-miR-4668-3p
		hsa-miR-548c-3p
		hsa-miR-6891-3p
		hsa-miR-6072
		hsa-miR-500a-5p
		hsa-miR-4729
		hsa-miR-548d-3p
		hsa-miR-548bb-3p
		hsa-miR-548z
		hsa-miR-548h-3p
		hsa-miR-548ac
		hsa-miR-548aq-3p
		hsa-miR-548ah-3p
		hsa-miR-548ae-3p
		hsa-miR-548am-3p
		hsa-miR-548j-3p
		hsa-miR-548x-3p
		hsa-miR-548aj-3p
		hsa-miR-4799-5p
		hsa-miR-3927-5p
		hsa-miR-454-5p
		hsa-miR-6883-3p
		hsa-miR-7106-3p
		hsa-miR-6772-3p
		hsa-miR-138-2-3p
		hsa-miR-4482-3p
		hsa-miR-4666a-3p
		hsa-miR-374c-5p
		hsa-miR-655-3p
		hsa-miR-369-3p
		hsa-miR-194-5p
		hsa-miR-548ag
		hsa-miR-548ai
		hsa-miR-570-5p
		hsa-miR-548ba
		hsa-miR-5695
		hsa-miR-3145-5p
		hsa-miR-1298-5p
		hsa-miR-335-3p
		hsa-miR-330-3p
		hsa-miR-7152-3p
		hsa-miR-3663-5p
		hsa-miR-1298-3p
		hsa-miR-3126-3p
		hsa-miR-16-1-3p
		hsa-miR-222-5p
		hsa-miR-205-5p
		hsa-miR-6868-3p
		hsa-miR-4661-5p
		hsa-miR-8084
		hsa-miR-1261
		hsa-miR-1256
		hsa-miR-4642
		hsa-miR-4715-5p
		hsa-miR-582-5p
		hsa-miR-5689
		hsa-miR-101-3p.1
		hsa-miR-4672
		hsa-miR-6768-5p
		hsa-miR-4789-5p
		hsa-let-7f-1-3p
		hsa-miR-98-3p
		hsa-let-7f-2-3p
		hsa-miR-1185-2-3p
		hsa-miR-1185-1-3p
		hsa-let-7a-3p
		hsa-let-7b-3p
		hsa-miR-200a-3p
		hsa-miR-141-3p
		hsa-miR-3159
		hsa-miR-1185-5p
		hsa-miR-3679-5p
		hsa-miR-3605-5p
		hsa-miR-3915
		hsa-miR-4689
		hsa-miR-6858-5p
		hsa-miR-1224-5p
		hsa-miR-1304-5p
		hsa-miR-8055
		hsa-miR-21-3p
		hsa-miR-3591-3p
		hsa-miR-6782-5p
		hsa-miR-369-3p
		hsa-miR-374a-5p
		hsa-miR-374b-5p
		hsa-miR-5692b
		hsa-miR-5692c
		hsa-miR-4328
		hsa-miR-6823-3p
		hsa-miR-2114-3p
		hsa-miR-6751-3p
		hsa-miR-1199-5p
		hsa-miR-4303
		hsa-miR-3921
		hsa-miR-4653-5p
		hsa-miR-146a-3p
		hsa-miR-301a-5p
		hsa-miR-301b-5p
		hsa-miR-593-3p
		hsa-miR-6818-3p
		hsa-miR-6895-3p
		hsa-miR-548at-5p
		hsa-miR-4504
		hsa-miR-5190
		hsa-miR-4645-3p
		hsa-miR-4504
		hsa-miR-6808-3p
		hsa-miR-208a-5p
		hsa-miR-208b-5p
		hsa-miR-4661-5p
		hsa-miR-6800-3p
		hsa-miR-605-5p
		hsa-miR-5585-3p
		hsa-miR-2052
		hsa-miR-6823-5p
		hsa-miR-6768-5p
		hsa-miR-8485
		hsa-miR-6070
		hsa-miR-4293
		hsa-miR-5699-5p
		hsa-miR-4323
		hsa-miR-6769a-3p
		hsa-miR-3943
		hsa-miR-3651
		hsa-miR-5585-3p
		hsa-miR-221-3p
		hsa-miR-222-3p
		hsa-miR-187-5p
		hsa-miR-548v
		hsa-miR-155-5p
		hsa-miR-5692a
		hsa-miR-5093
		hsa-miR-3688-3p
		hsa-miR-4694-3p
		hsa-miR-548c-3p
		hsa-miR-487a-3p
		hsa-miR-154-3p
		hsa-miR-3074-3p
		hsa-miR-598-3p
		hsa-miR-4711-5p
		hsa-miR-7112-3p
		hsa-miR-5700
		hsa-miR-3926
		hsa-miR-548s
		hsa-miR-3190-5p
		hsa-miR-892b
		hsa-miR-4775
		hsa-miR-5589-5p
		hsa-miR-4505
		hsa-miR-5787
		hsa-miR-6842-3p
		hsa-miR-3652
		hsa-miR-4430
		hsa-miR-647
		hsa-miR-4504
		hsa-miR-542-3p
		hsa-miR-6760-3p
		hsa-miR-1208
		hsa-miR-34b-3p
		hsa-miR-6507-5p
		hsa-miR-3653-3p
		hsa-miR-3658
		hsa-miR-548d-3p
		hsa-miR-548d-3p
		hsa-miR-140-3p.2
		hsa-miR-589-5p
		hsa-miR-7153-5p
		hsa-miR-146a-5p
		hsa-miR-146b-5p
		hsa-miR-595
		hsa-miR-6513-3p
		hsa-miR-1285-3p
		hsa-miR-6860
		hsa-miR-3187-5p
		hsa-miR-5189-5p
		hsa-miR-612
		hsa-miR-939-3p
		hsa-miR-6852-5p
		hsa-miR-6742-3p
		hsa-miR-6783-3p
		hsa-miR-1343-3p
		hsa-miR-4793-5p
		hsa-miR-302c-5p
		hsa-miR-20a-3p
		hsa-miR-5100
		hsa-miR-1288-5p
		hsa-miR-3942-3p
		hsa-miR-193a-5p
		hsa-miR-7704
		hsa-miR-615-5p
		hsa-miR-3170
		hsa-miR-6855-5p
		hsa-miR-6812-5p
		hsa-miR-5572
		hsa-miR-6737-5p
		hsa-miR-6819-5p
		hsa-miR-5186
		hsa-miR-4251
		hsa-miR-4329
		hsa-miR-6761-5p
		hsa-miR-4303
		hsa-miR-4762-3p
		hsa-miR-183-3p
		hsa-miR-4452
		hsa-miR-513a-3p
		hsa-miR-3606-3p
		hsa-miR-513c-3p
		hsa-miR-4804-3p
		hsa-miR-4720-3p
		hsa-miR-3189-5p
		hsa-miR-874-5p
		hsa-miR-296-5p
		hsa-miR-6773-5p
		hsa-miR-6724-5p
		hsa-miR-635
		hsa-miR-6774-5p
		hsa-miR-5689
		hsa-miR-5700
		hsa-miR-6507-5p
		hsa-miR-4490
		hsa-miR-4774-5p
		hsa-miR-1298-3p
		hsa-miR-3126-3p
		hsa-miR-6814-5p
		hsa-miR-6890-3p
		hsa-miR-4704-3p
		hsa-miR-4645-3p
		hsa-miR-514b-3p
		hsa-miR-514a-3p
		hsa-miR-499b-5p
		hsa-miR-3649
		hsa-miR-3913-5p
		hsa-miR-3122
		hsa-miR-1302
		hsa-miR-4298
		hsa-miR-4425
		hsa-miR-3147
		hsa-miR-8068
		hsa-miR-155-5p
		hsa-miR-569
		hsa-miR-125a-3p
		hsa-miR-4726-3p
		hsa-miR-6840-3p
		hsa-miR-1915-3p
		hsa-miR-6764-5p
		hsa-miR-7977
		hsa-miR-20a-3p
		hsa-miR-485-5p
		hsa-miR-6884-5p
		hsa-miR-6856-5p
		hsa-miR-6758-5p
		hsa-miR-4740-3p
		hsa-miR-5008-5p
		hsa-miR-6089
		hsa-miR-6088
		hsa-miR-4770
		hsa-miR-143-3p
		hsa-miR-4708-5p
		hsa-miR-1273f
		hsa-miR-4251
		hsa-miR-4329
		hsa-miR-6761-5p
		hsa-miR-3200-5p
		hsa-miR-3192-3p
		hsa-miR-3151-3p
		hsa-miR-7161-3p
		hsa-miR-411-5p.1
		hsa-miR-411-5p.2
		hsa-miR-29a-5p
		hsa-miR-3920
		hsa-miR-3200-5p
		hsa-miR-210-5p
		hsa-miR-4749-3p
		hsa-miR-1913
		hsa-miR-324-3p
		hsa-miR-6752-3p
		hsa-miR-6810-3p
		hsa-miR-6801-3p
		hsa-miR-210-5p
		hsa-miR-4749-3p
		hsa-miR-1913
		hsa-miR-324-3p
		hsa-miR-6752-3p
		hsa-miR-6810-3p
		hsa-miR-6801-3p
		hsa-miR-210-5p
		hsa-miR-4749-3p
		hsa-miR-1913
		hsa-miR-324-3p
		hsa-miR-6752-3p
		hsa-miR-6810-3p
		hsa-miR-6801-3p
		hsa-miR-210-5p
		hsa-miR-6769a-3p
		hsa-miR-4323
		hsa-miR-3943
		hsa-miR-621
		hsa-miR-302a-5p
		hsa-miR-4804-3p
		hsa-miR-4720-3p
		hsa-miR-6885-3p
		hsa-miR-2467-3p
		hsa-miR-3678-3p
		hsa-miR-3158-5p
		hsa-miR-7844-5p
		hsa-miR-371a-5p
		hsa-miR-373-5p
		hsa-miR-371b-5p
		hsa-miR-616-5p
		hsa-miR-372-5p
		hsa-miR-513c-5p
		hsa-miR-514b-5p
		hsa-miR-597-3p
		hsa-miR-182-3p
		hsa-miR-152-5p
		hsa-miR-659-3p
		hsa-miR-218-1-3p
		hsa-miR-5681b
		hsa-miR-503-3p
		hsa-miR-1229-5p
		hsa-miR-1225-5p
		hsa-miR-3147
		hsa-miR-4425
		hsa-miR-8063
		hsa-miR-767-5p
		hsa-miR-500a-3p
		hsa-miR-6715b-3p
		hsa-miR-607
		hsa-miR-4302
		hsa-miR-6733-3p
		hsa-miR-4276
		hsa-miR-6721-5p
		hsa-miR-200c-5p
		hsa-miR-550a-3p
		hsa-miR-510-3p
		hsa-miR-3140-3p
		hsa-miR-29a-5p
		hsa-miR-6757-3p
		hsa-miR-6503-3p
		hsa-miR-378d
		hsa-miR-378h
		hsa-miR-378f
		hsa-miR-378b
		hsa-miR-378c
		hsa-miR-422a
		hsa-miR-378i
		hsa-miR-378a-3p
		hsa-miR-378e
		hsa-miR-3690
		hsa-miR-4254
		hsa-miR-648
		hsa-miR-1277-5p
		hsa-miR-889-3p
		hsa-miR-6083
		hsa-miR-101-5p
		hsa-miR-501-5p
		hsa-miR-640
		hsa-miR-3646
		hsa-miR-3662
		hsa-miR-4698
		hsa-miR-3926
		hsa-miR-548s
		hsa-miR-3187-3p
		hsa-miR-588
		hsa-miR-4435
		hsa-miR-4701-5p
		hsa-miR-4282
		hsa-miR-548c-3p
		hsa-miR-4434
		hsa-miR-5703
		hsa-miR-4516
		hsa-miR-4531
		hsa-miR-1270
		hsa-miR-620
		hsa-miR-7976
		hsa-miR-1291
		hsa-miR-6775-3p
		hsa-miR-4747-3p
		hsa-miR-6806-5p
		hsa-miR-135b-3p
		hsa-miR-5701
		hsa-miR-5683
		hsa-miR-6504-3p
		hsa-miR-4531
		hsa-miR-4434
		hsa-miR-5703
		hsa-miR-4516
		hsa-miR-1270
		hsa-miR-620
		hsa-miR-432-5p
		hsa-miR-890
		hsa-miR-4282
		hsa-miR-3163
		hsa-miR-195-3p
		hsa-miR-16-2-3p
		hsa-miR-6747-3p
		hsa-miR-4722-3p
		hsa-miR-6727-3p
		hsa-miR-4685-3p
		hsa-miR-4685-3p
		hsa-miR-3074-5p
		hsa-miR-3667-3p
		hsa-miR-6886-3p
		hsa-miR-129-1-3p
		hsa-miR-129-2-3p
		hsa-miR-1233-3p
		hsa-miR-1225-3p
		hsa-miR-1278
		hsa-miR-3924
		hsa-miR-4307
		hsa-miR-567
		hsa-miR-297
		hsa-miR-3924
		hsa-miR-3117-5p
		hsa-miR-425-5p
		hsa-miR-6759-3p
		hsa-miR-659-5p
		hsa-miR-4535
		hsa-miR-492
		hsa-miR-6861-3p
		hsa-miR-4800-5p
		hsa-miR-3138
		hsa-miR-6833-5p
		hsa-miR-4752
		hsa-miR-7849-3p
		hsa-miR-4637
		hsa-miR-2681-5p
		hsa-miR-590-3p
		hsa-miR-4775
		hsa-miR-138-1-3p
		hsa-miR-4699-3p
		hsa-miR-7157-5p
		hsa-miR-4310
		hsa-miR-3163
		hsa-miR-340-5p
		hsa-miR-567
		hsa-miR-297
		hsa-miR-374b-3p
		hsa-miR-4524b-5p
		hsa-miR-4524a-5p
		hsa-miR-183-3p
		hsa-miR-377-3p
		hsa-miR-370-5p
		hsa-miR-1193
		hsa-miR-6885-3p
		hsa-miR-3140-3p
		hsa-miR-302f
		hsa-miR-219b-3p
		hsa-miR-4531
		hsa-miR-4434
		hsa-miR-5703
		hsa-miR-4516
		hsa-miR-620
		hsa-miR-1270
		hsa-miR-432-5p
		hsa-miR-890
		hsa-miR-5585-5p
		hsa-miR-548ax
		hsa-miR-548ao-5p
		hsa-miR-6502-5p
		hsa-miR-1301-5p
		hsa-miR-455-5p
		hsa-miR-29b-1-5p
		hsa-miR-7154-5p
		hsa-miR-8060
		hsa-miR-499a-3p
		hsa-miR-499b-3p
		hsa-miR-3606-5p
		hsa-miR-4662a-3p
		hsa-miR-7161-3p
		hsa-miR-3156-5p
		hsa-miR-495-3p
		hsa-miR-5688
		hsa-miR-7-2-3p
		hsa-miR-7-1-3p
		hsa-miR-4729
		hsa-miR-5696
		hsa-miR-4724-5p
		hsa-miR-548ap-3p
		hsa-miR-548t-3p
		hsa-miR-548aa
		hsa-miR-548ay-3p
		hsa-miR-548at-3p
		hsa-miR-548as-3p
		hsa-miR-4307
		hsa-miR-3913-3p
		hsa-miR-3617-5p
		hsa-miR-641
		hsa-miR-4803
		hsa-miR-3925-5p
		hsa-miR-3123
		hsa-miR-1303
		hsa-miR-126-5p
		hsa-miR-6512-5p
		hsa-miR-300
		hsa-miR-381-3p
		hsa-miR-6508-5p
		hsa-miR-8067
		hsa-miR-4301
		hsa-miR-3156-3p
		hsa-miR-188-3p
		hsa-miR-1260a
		hsa-miR-1260b
		hsa-miR-4686
		hsa-miR-548c-3p
		hsa-miR-1302
		hsa-miR-4298
		hsa-miR-488-3p
		hsa-miR-510-3p
		hsa-miR-6083
		hsa-miR-4766-5p
		hsa-miR-146a-3p
		hsa-miR-2276-5p
		hsa-miR-4687-5p
		hsa-miR-101-3p.1
		hsa-miR-144-3p
		hsa-miR-582-5p
		hsa-miR-6504-3p
		hsa-miR-4777-3p
		hsa-miR-875-5p
		hsa-miR-539-3p
		hsa-miR-485-3p
		hsa-miR-335-3p
		hsa-miR-580-5p
		hsa-miR-181b-2-3p
		hsa-miR-181b-2-3p
		hsa-miR-3160-3p
		hsa-miR-4477a
		hsa-miR-3613-3p
		hsa-miR-4272
		hsa-miR-630
		hsa-miR-4742-3p
		hsa-miR-3686
		hsa-miR-4778-5p
		hsa-miR-4762-5p
		hsa-miR-372-5p
		hsa-miR-7158-5p
		hsa-miR-767-3p
		hsa-miR-4699-3p
		hsa-miR-548p
		hsa-miR-4766-3p
		hsa-miR-3611
		hsa-miR-4272
		hsa-miR-6074
		hsa-miR-889-3p
		hsa-miR-616-5p
		hsa-miR-373-5p
		hsa-miR-371b-5p
		hsa-miR-371a-5p
		hsa-miR-372-5p
		hsa-miR-4645-3p
		hsa-miR-514b-3p
		hsa-miR-514a-3p
		hsa-miR-625-3p
		hsa-miR-490-3p
		hsa-miR-4714-3p
		hsa-miR-4711-5p
		hsa-miR-7112-3p
		hsa-miR-148a-3p
		hsa-miR-152-3p
		hsa-miR-148b-3p
		hsa-miR-5697
		hsa-miR-498
		hsa-miR-4320
		hsa-miR-32-3p
		hsa-miR-380-3p
		hsa-miR-576-3p
		hsa-miR-3146
		hsa-miR-3662
		hsa-miR-3163
		hsa-miR-4470
		hsa-miR-5197-5p
		hsa-miR-203a-3p.1
		hsa-miR-203b-3p
		hsa-miR-186-5p
		hsa-miR-548g-3p
		hsa-miR-4738-3p
		hsa-miR-6511a-5p
		hsa-miR-1910-3p
		hsa-miR-4692
		hsa-miR-4514
		hsa-miR-4645-5p
		hsa-miR-4673
		hsa-miR-1911-3p
		hsa-miR-4733-3p
		hsa-miR-21-3p
		hsa-miR-3591-3p
		hsa-miR-95-5p
		hsa-miR-3154
		hsa-miR-4422
		hsa-miR-6835-3p
		hsa-miR-4670-3p
		hsa-miR-4694-3p
		hsa-miR-6508-5p
		hsa-miR-8067
		hsa-miR-708-3p
		hsa-miR-3658
		hsa-miR-7157-5p
		hsa-miR-4310
		hsa-miR-107
		hsa-miR-103a-3p
		hsa-miR-3714
		hsa-miR-605-3p
		hsa-miR-6126
		hsa-miR-4493
		hsa-miR-3611
		hsa-miR-34c-3p
		hsa-miR-34b-3p
		hsa-miR-576-5p
		hsa-miR-548c-3p
		hsa-miR-4275
		hsa-miR-4282
		hsa-miR-411-5p.2
		hsa-miR-652-5p
		hsa-miR-6822-5p
		hsa-miR-6750-5p
		hsa-miR-5584-5p
		hsa-miR-9500
		hsa-miR-135a-3p
		hsa-miR-376b-3p
		hsa-miR-376a-3p
		hsa-miR-7702
		hsa-miR-151a-3p
		hsa-miR-4690-5p
		hsa-miR-3619-5p
		hsa-miR-761
		hsa-miR-214-3p
		hsa-miR-4530
		hsa-miR-6858-3p
		hsa-miR-516a-5p
		hsa-miR-4761-3p
		hsa-miR-6879-5p
		hsa-miR-7843-5p
		hsa-miR-6735-5p
		hsa-miR-4436b-3p
		hsa-miR-4632-5p
		hsa-miR-562
		hsa-miR-7856-5p
		hsa-miR-590-3p
		hsa-miR-4775
		hsa-miR-376c-3p
		hsa-miR-3674
		hsa-miR-3682-5p
		hsa-miR-548b-3p
		hsa-miR-7-5p
		hsa-miR-6077
		hsa-miR-3190-3p
		hsa-miR-1238-5p
		hsa-miR-4758-5p
		hsa-miR-4745-5p
		hsa-miR-4481
		hsa-miR-539-5p
		hsa-miR-580-3p
		hsa-miR-8055
		hsa-miR-129-5p
		hsa-miR-1252-3p
		hsa-miR-3662
		hsa-miR-3163
		hsa-miR-8054
		hsa-miR-548av-5p
		hsa-miR-548k
		hsa-miR-548l
		hsa-miR-548aq-5p
		hsa-miR-548ap-5p
		hsa-miR-548c-5p
		hsa-miR-548au-5p
		hsa-miR-548o-5p
		hsa-miR-548as-5p
		hsa-miR-548am-5p
		hsa-miR-559
		hsa-miR-548w
		hsa-miR-548j-5p
		hsa-miR-548ak
		hsa-miR-548h-5p
		hsa-miR-548b-5p
		hsa-miR-548a-5p
		hsa-miR-548ad-5p
		hsa-miR-548d-5p
		hsa-miR-548bb-5p
		hsa-miR-548ae-5p
		hsa-miR-548ay-5p
		hsa-miR-548y
		hsa-miR-548ar-5p
		hsa-miR-548i
		hsa-miR-548ab
		hsa-miR-142-5p
		hsa-miR-5590-3p
		hsa-miR-340-5p
		hsa-miR-625-3p
		hsa-miR-24-2-5p
		hsa-miR-24-1-5p
		hsa-miR-4650-5p
		hsa-miR-1972
		hsa-miR-6773-3p
		hsa-miR-215-3p
		hsa-miR-4743-3p
		hsa-miR-6888-3p
		hsa-miR-4652-3p
		hsa-miR-4307
		hsa-miR-6837-3p
		hsa-miR-3977
		hsa-miR-6778-3p
		hsa-miR-6836-3p
		hsa-miR-6791-3p
		hsa-miR-6829-3p
		hsa-miR-3152-5p
		hsa-miR-4423-5p
		hsa-miR-656-5p
		hsa-miR-140-3p.2
		hsa-miR-4668-3p
		hsa-miR-3163
		hsa-miR-374b-3p
		hsa-miR-3143
		hsa-miR-543
		hsa-miR-302c-5p
		hsa-miR-323a-3p
		hsa-miR-655-5p
		hsa-miR-4257
		hsa-miR-421
		hsa-miR-4709-5p
		hsa-miR-551b-5p
		hsa-miR-548c-3p
		hsa-miR-153-5p
		hsa-miR-410-3p
		hsa-miR-5011-5p
		hsa-miR-190a-3p
		hsa-miR-4762-5p
		hsa-miR-3671
		hsa-miR-607
		hsa-miR-205-3p
		hsa-miR-561-3p
		hsa-miR-548at-5p
		hsa-miR-496.2
		hsa-miR-4742-3p
		hsa-miR-4293
		hsa-miR-596
		hsa-miR-1287-3p
		hsa-miR-4282
		hsa-miR-3123
		hsa-miR-4311
		hsa-miR-1276
		hsa-miR-583
		hsa-miR-4744
		hsa-miR-4509
		hsa-miR-520f-5p
		hsa-miR-6502-5p
		hsa-miR-1301-5p
		hsa-miR-5691
		hsa-miR-6805-3p
		hsa-miR-656-5p
		hsa-miR-4781-3p
		hsa-miR-409-3p
		hsa-miR-33a-3p
		hsa-miR-5582-3p
		hsa-miR-548az-3p
		hsa-miR-548e-3p
		hsa-miR-548f-3p
		hsa-miR-548a-3p
		hsa-miR-548ar-3p
		hsa-miR-520f-5p
		hsa-miR-618
		hsa-miR-4272
		hsa-miR-1468-3p
		hsa-miR-548p
		hsa-miR-2278
		hsa-miR-3121-3p
		hsa-miR-219a-1-3p
		hsa-miR-6892-5p
		hsa-miR-4475
		hsa-miR-6758-5p
		hsa-miR-6856-5p
		hsa-miR-708-3p
		hsa-miR-7844-5p
		hsa-miR-570-3p
		hsa-miR-548g-3p
		hsa-miR-548av-3p
		hsa-miR-1277-5p
		hsa-miR-889-3p
		hsa-miR-5582-3p
		hsa-miR-548e-3p
		hsa-miR-548f-3p
		hsa-miR-548az-3p
		hsa-miR-548a-3p
		hsa-miR-548ar-3p
		hsa-miR-4477a
		hsa-miR-548at-5p
		hsa-miR-296-5p
		hsa-miR-7160-3p
		hsa-miR-3918
		hsa-miR-6836-5p
		hsa-miR-6132
		hsa-miR-1909-3p
		hsa-miR-6722-3p
		hsa-miR-6511b-5p
		hsa-miR-6811-5p
		hsa-miR-6516-5p
		hsa-miR-4775
		hsa-miR-4477a
		hsa-miR-126-5p
		hsa-miR-376a-2-5p
		hsa-miR-3935
		hsa-miR-3668
		hsa-miR-6516-3p
		hsa-miR-1277-5p
		hsa-miR-5692c
		hsa-miR-5692b
		hsa-miR-642a-5p
		hsa-miR-2276-5p
		hsa-miR-6892-3p
		hsa-miR-4446-5p
		hsa-miR-5006-3p
		hsa-miR-4755-5p
		hsa-miR-4274
		hsa-miR-4519
		hsa-miR-374b-3p
		hsa-miR-4524b-5p
		hsa-miR-4524a-5p
		hsa-miR-603
		hsa-miR-3529-3p
		hsa-miR-7852-3p
		hsa-miR-3668
		hsa-miR-10a-3p
		hsa-miR-590-3p
		hsa-miR-4775
		hsa-miR-5692a
		hsa-miR-4724-3p
		hsa-miR-885-5p
		hsa-miR-6512-5p
		hsa-miR-3591-3p
		hsa-miR-21-3p
		hsa-miR-497-3p
		hsa-miR-153-5p
		hsa-miR-4733-3p
		hsa-miR-1226-3p
		hsa-miR-1468-3p
		hsa-miR-1468-3p
		hsa-miR-548c-3p
		hsa-miR-345-5p
		hsa-miR-4256
		hsa-miR-4762-3p
		hsa-miR-153-5p
		hsa-miR-548c-3p
		hsa-miR-494-3p
		hsa-miR-548an
		hsa-miR-548c-3p
		hsa-miR-605-5p
		hsa-miR-586
		hsa-miR-491-3p
		hsa-miR-942-3p
		hsa-miR-653-5p
		hsa-miR-494-3p
		hsa-miR-1245b-3p
		hsa-miR-34a-3p
		hsa-miR-5692a
		hsa-miR-548c-3p
		hsa-miR-487b-5p
		hsa-miR-487a-5p
		hsa-miR-6083

## Sheet: miRDB
Target Rank	Target Score	miRNA Name	Gene Symbol	Gene Description
1	99	hsa-miR-5692a	C1GALT1	core 1 synthase, glycoprotein-N-acetylgalactosamine 3-beta-galactosyltransferase 1
2	98	hsa-miR-506-3p	C1GALT1	core 1 synthase, glycoprotein-N-acetylgalactosamine 3-beta-galactosyltransferase 1
3	98	hsa-miR-124-3p	C1GALT1	core 1 synthase, glycoprotein-N-acetylgalactosamine 3-beta-galactosyltransferase 1
4	97	hsa-miR-4775	C1GALT1	core 1 synthase, glycoprotein-N-acetylgalactosamine 3-beta-galactosyltransferase 1
5	96	hsa-miR-190a-3p	C1GALT1	core 1 synthase, glycoprotein-N-acetylgalactosamine 3-beta-galactosyltransferase 1
6	95	hsa-miR-12132	C1GALT1	core 1 synthase, glycoprotein-N-acetylgalactosamine 3-beta-galactosyltransferase 1
7	94	hsa-miR-5582-3p	C1GALT1	core 1 synthase, glycoprotein-N-acetylgalactosamine 3-beta-galactosyltransferase 1
8	94	hsa-miR-567	C1GALT1	core 1 synthase, glycoprotein-N-acetylgalactosamine 3-beta-galactosyltransferase 1
9	94	hsa-miR-374b-3p	C1GALT1	core 1 synthase, glycoprotein-N-acetylgalactosamine 3-beta-galactosyltransferase 1
10	94	hsa-miR-3714	C1GALT1	core 1 synthase, glycoprotein-N-acetylgalactosamine 3-beta-galactosyltransferase 1
11	93	hsa-miR-586	C1GALT1	core 1 synthase, glycoprotein-N-acetylgalactosamine 3-beta-galactosyltransferase 1
12	93	hsa-miR-590-3p	C1GALT1	core 1 synthase, glycoprotein-N-acetylgalactosamine 3-beta-galactosyltransferase 1
13	92	hsa-miR-152-3p	C1GALT1	core 1 synthase, glycoprotein-N-acetylgalactosamine 3-beta-galactosyltransferase 1
14	92	hsa-miR-148b-3p	C1GALT1	core 1 synthase, glycoprotein-N-acetylgalactosamine 3-beta-galactosyltransferase 1
15	92	hsa-miR-148a-3p	C1GALT1	core 1 synthase, glycoprotein-N-acetylgalactosamine 3-beta-galactosyltransferase 1
16	91	hsa-miR-4311	C1GALT1	core 1 synthase, glycoprotein-N-acetylgalactosamine 3-beta-galactosyltransferase 1
17	91	hsa-miR-4326	C1GALT1	core 1 synthase, glycoprotein-N-acetylgalactosamine 3-beta-galactosyltransferase 1
18	90	hsa-miR-4276	C1GALT1	core 1 synthase, glycoprotein-N-acetylgalactosamine 3-beta-galactosyltransferase 1
19	89	hsa-miR-642a-5p	C1GALT1	core 1 synthase, glycoprotein-N-acetylgalactosamine 3-beta-galactosyltransferase 1
20	89	hsa-miR-627-3p	C1GALT1	core 1 synthase, glycoprotein-N-acetylgalactosamine 3-beta-galactosyltransferase 1
21	88	hsa-miR-548c-3p	C1GALT1	core 1 synthase, glycoprotein-N-acetylgalactosamine 3-beta-galactosyltransferase 1
22	87	hsa-miR-6083	C1GALT1	core 1 synthase, glycoprotein-N-acetylgalactosamine 3-beta-galactosyltransferase 1
23	87	hsa-miR-1910-3p	C1GALT1	core 1 synthase, glycoprotein-N-acetylgalactosamine 3-beta-galactosyltransferase 1
24	87	hsa-miR-607	C1GALT1	core 1 synthase, glycoprotein-N-acetylgalactosamine 3-beta-galactosyltransferase 1
25	87	hsa-miR-4650-5p	C1GALT1	core 1 synthase, glycoprotein-N-acetylgalactosamine 3-beta-galactosyltransferase 1
26	87	hsa-miR-6511a-5p	C1GALT1	core 1 synthase, glycoprotein-N-acetylgalactosamine 3-beta-galactosyltransferase 1
27	85	hsa-miR-376a-2-5p	C1GALT1	core 1 synthase, glycoprotein-N-acetylgalactosamine 3-beta-galactosyltransferase 1
28	85	hsa-miR-3662	C1GALT1	core 1 synthase, glycoprotein-N-acetylgalactosamine 3-beta-galactosyltransferase 1
29	84	hsa-miR-7844-5p	C1GALT1	core 1 synthase, glycoprotein-N-acetylgalactosamine 3-beta-galactosyltransferase 1
30	84	hsa-miR-708-3p	C1GALT1	core 1 synthase, glycoprotein-N-acetylgalactosamine 3-beta-galactosyltransferase 1
31	82	hsa-miR-155-5p	C1GALT1	core 1 synthase, glycoprotein-N-acetylgalactosamine 3-beta-galactosyltransferase 1
32	82	hsa-miR-216a-5p	C1GALT1	core 1 synthase, glycoprotein-N-acetylgalactosamine 3-beta-galactosyltransferase 1
33	82	hsa-miR-548an	C1GALT1	core 1 synthase, glycoprotein-N-acetylgalactosamine 3-beta-galactosyltransferase 1
34	82	hsa-miR-5002-3p	C1GALT1	core 1 synthase, glycoprotein-N-acetylgalactosamine 3-beta-galactosyltransferase 1
35	82	hsa-miR-1294	C1GALT1	core 1 synthase, glycoprotein-N-acetylgalactosamine 3-beta-galactosyltransferase 1
36	82	hsa-miR-9986	C1GALT1	core 1 synthase, glycoprotein-N-acetylgalactosamine 3-beta-galactosyltransferase 1
37	81	hsa-miR-8063	C1GALT1	core 1 synthase, glycoprotein-N-acetylgalactosamine 3-beta-galactosyltransferase 1
38	81	hsa-miR-335-3p	C1GALT1	core 1 synthase, glycoprotein-N-acetylgalactosamine 3-beta-galactosyltransferase 1
39	81	hsa-miR-4455	C1GALT1	core 1 synthase, glycoprotein-N-acetylgalactosamine 3-beta-galactosyltransferase 1
40	81	hsa-miR-4524a-3p	C1GALT1	core 1 synthase, glycoprotein-N-acetylgalactosamine 3-beta-galactosyltransferase 1
41	81	hsa-miR-670-3p	C1GALT1	core 1 synthase, glycoprotein-N-acetylgalactosamine 3-beta-galactosyltransferase 1
42	80	hsa-miR-4307	C1GALT1	core 1 synthase, glycoprotein-N-acetylgalactosamine 3-beta-galactosyltransferase 1
43	79	hsa-miR-3925-5p	C1GALT1	core 1 synthase, glycoprotein-N-acetylgalactosamine 3-beta-galactosyltransferase 1
44	79	hsa-miR-491-3p	C1GALT1	core 1 synthase, glycoprotein-N-acetylgalactosamine 3-beta-galactosyltransferase 1
45	79	hsa-miR-12115	C1GALT1	core 1 synthase, glycoprotein-N-acetylgalactosamine 3-beta-galactosyltransferase 1
46	79	hsa-miR-5190	C1GALT1	core 1 synthase, glycoprotein-N-acetylgalactosamine 3-beta-galactosyltransferase 1
47	79	hsa-miR-5696	C1GALT1	core 1 synthase, glycoprotein-N-acetylgalactosamine 3-beta-galactosyltransferase 1
48	79	hsa-miR-4531	C1GALT1	core 1 synthase, glycoprotein-N-acetylgalactosamine 3-beta-galactosyltransferase 1
49	79	hsa-miR-4495	C1GALT1	core 1 synthase, glycoprotein-N-acetylgalactosamine 3-beta-galactosyltransferase 1
50	79	hsa-miR-494-3p	C1GALT1	core 1 synthase, glycoprotein-N-acetylgalactosamine 3-beta-galactosyltransferase 1
51	78	hsa-miR-5093	C1GALT1	core 1 synthase, glycoprotein-N-acetylgalactosamine 3-beta-galactosyltransferase 1
52	78	hsa-miR-6512-5p	C1GALT1	core 1 synthase, glycoprotein-N-acetylgalactosamine 3-beta-galactosyltransferase 1
53	77	hsa-miR-6758-5p	C1GALT1	core 1 synthase, glycoprotein-N-acetylgalactosamine 3-beta-galactosyltransferase 1
54	77	hsa-miR-3926	C1GALT1	core 1 synthase, glycoprotein-N-acetylgalactosamine 3-beta-galactosyltransferase 1
55	77	hsa-miR-4762-5p	C1GALT1	core 1 synthase, glycoprotein-N-acetylgalactosamine 3-beta-galactosyltransferase 1
56	76	hsa-miR-6856-5p	C1GALT1	core 1 synthase, glycoprotein-N-acetylgalactosamine 3-beta-galactosyltransferase 1
57	76	hsa-miR-4310	C1GALT1	core 1 synthase, glycoprotein-N-acetylgalactosamine 3-beta-galactosyltransferase 1
58	75	hsa-miR-4282	C1GALT1	core 1 synthase, glycoprotein-N-acetylgalactosamine 3-beta-galactosyltransferase 1
59	75	hsa-miR-1297	C1GALT1	core 1 synthase, glycoprotein-N-acetylgalactosamine 3-beta-galactosyltransferase 1
60	74	hsa-miR-5692b	C1GALT1	core 1 synthase, glycoprotein-N-acetylgalactosamine 3-beta-galactosyltransferase 1
61	74	hsa-miR-6853-3p	C1GALT1	core 1 synthase, glycoprotein-N-acetylgalactosamine 3-beta-galactosyltransferase 1
62	74	hsa-miR-548s	C1GALT1	core 1 synthase, glycoprotein-N-acetylgalactosamine 3-beta-galactosyltransferase 1
63	74	hsa-miR-513c-3p	C1GALT1	core 1 synthase, glycoprotein-N-acetylgalactosamine 3-beta-galactosyltransferase 1
64	74	hsa-miR-659-5p	C1GALT1	core 1 synthase, glycoprotein-N-acetylgalactosamine 3-beta-galactosyltransferase 1
65	74	hsa-miR-5692c	C1GALT1	core 1 synthase, glycoprotein-N-acetylgalactosamine 3-beta-galactosyltransferase 1
66	74	hsa-miR-372-5p	C1GALT1	core 1 synthase, glycoprotein-N-acetylgalactosamine 3-beta-galactosyltransferase 1
67	74	hsa-miR-513a-3p	C1GALT1	core 1 synthase, glycoprotein-N-acetylgalactosamine 3-beta-galactosyltransferase 1
68	74	hsa-miR-4729	C1GALT1	core 1 synthase, glycoprotein-N-acetylgalactosamine 3-beta-galactosyltransferase 1
69	73	hsa-miR-4661-5p	C1GALT1	core 1 synthase, glycoprotein-N-acetylgalactosamine 3-beta-galactosyltransferase 1
70	73	hsa-miR-3121-3p	C1GALT1	core 1 synthase, glycoprotein-N-acetylgalactosamine 3-beta-galactosyltransferase 1
71	73	hsa-miR-526b-5p	C1GALT1	core 1 synthase, glycoprotein-N-acetylgalactosamine 3-beta-galactosyltransferase 1
72	72	hsa-miR-561-3p	C1GALT1	core 1 synthase, glycoprotein-N-acetylgalactosamine 3-beta-galactosyltransferase 1
73	72	hsa-miR-4500	C1GALT1	core 1 synthase, glycoprotein-N-acetylgalactosamine 3-beta-galactosyltransferase 1
74	72	hsa-miR-96-5p	C1GALT1	core 1 synthase, glycoprotein-N-acetylgalactosamine 3-beta-galactosyltransferase 1
75	71	hsa-miR-10393-3p	C1GALT1	core 1 synthase, glycoprotein-N-acetylgalactosamine 3-beta-galactosyltransferase 1
76	71	hsa-miR-5011-5p	C1GALT1	core 1 synthase, glycoprotein-N-acetylgalactosamine 3-beta-galactosyltransferase 1
77	71	hsa-miR-3156-3p	C1GALT1	core 1 synthase, glycoprotein-N-acetylgalactosamine 3-beta-galactosyltransferase 1
78	71	hsa-miR-12133	C1GALT1	core 1 synthase, glycoprotein-N-acetylgalactosamine 3-beta-galactosyltransferase 1
79	71	hsa-miR-6801-5p	C1GALT1	core 1 synthase, glycoprotein-N-acetylgalactosamine 3-beta-galactosyltransferase 1
80	71	hsa-miR-1271-5p	C1GALT1	core 1 synthase, glycoprotein-N-acetylgalactosamine 3-beta-galactosyltransferase 1
81	71	hsa-miR-34b-3p	C1GALT1	core 1 synthase, glycoprotein-N-acetylgalactosamine 3-beta-galactosyltransferase 1
82	71	hsa-miR-3910	C1GALT1	core 1 synthase, glycoprotein-N-acetylgalactosamine 3-beta-galactosyltransferase 1
83	70	hsa-miR-4524a-5p	C1GALT1	core 1 synthase, glycoprotein-N-acetylgalactosamine 3-beta-galactosyltransferase 1
84	70	hsa-miR-4524b-5p	C1GALT1	core 1 synthase, glycoprotein-N-acetylgalactosamine 3-beta-galactosyltransferase 1
85	70	hsa-miR-5582-5p	C1GALT1	core 1 synthase, glycoprotein-N-acetylgalactosamine 3-beta-galactosyltransferase 1
86	69	hsa-miR-6867-5p	C1GALT1	core 1 synthase, glycoprotein-N-acetylgalactosamine 3-beta-galactosyltransferase 1
87	69	hsa-miR-1245b-3p	C1GALT1	core 1 synthase, glycoprotein-N-acetylgalactosamine 3-beta-galactosyltransferase 1
88	69	hsa-miR-5590-3p	C1GALT1	core 1 synthase, glycoprotein-N-acetylgalactosamine 3-beta-galactosyltransferase 1
89	69	hsa-miR-7157-5p	C1GALT1	core 1 synthase, glycoprotein-N-acetylgalactosamine 3-beta-galactosyltransferase 1
90	69	hsa-miR-142-5p	C1GALT1	core 1 synthase, glycoprotein-N-acetylgalactosamine 3-beta-galactosyltransferase 1
91	68	hsa-let-7g-5p	C1GALT1	core 1 synthase, glycoprotein-N-acetylgalactosamine 3-beta-galactosyltransferase 1
92	68	hsa-miR-371a-5p	C1GALT1	core 1 synthase, glycoprotein-N-acetylgalactosamine 3-beta-galactosyltransferase 1
93	68	hsa-let-7i-5p	C1GALT1	core 1 synthase, glycoprotein-N-acetylgalactosamine 3-beta-galactosyltransferase 1
94	68	hsa-let-7e-5p	C1GALT1	core 1 synthase, glycoprotein-N-acetylgalactosamine 3-beta-galactosyltransferase 1
95	68	hsa-miR-1200	C1GALT1	core 1 synthase, glycoprotein-N-acetylgalactosamine 3-beta-galactosyltransferase 1
96	68	hsa-miR-6782-3p	C1GALT1	core 1 synthase, glycoprotein-N-acetylgalactosamine 3-beta-galactosyltransferase 1
97	68	hsa-miR-140-3p	C1GALT1	core 1 synthase, glycoprotein-N-acetylgalactosamine 3-beta-galactosyltransferase 1
98	68	hsa-let-7c-5p	C1GALT1	core 1 synthase, glycoprotein-N-acetylgalactosamine 3-beta-galactosyltransferase 1
99	68	hsa-let-7a-5p	C1GALT1	core 1 synthase, glycoprotein-N-acetylgalactosamine 3-beta-galactosyltransferase 1
100	68	hsa-let-7b-5p	C1GALT1	core 1 synthase, glycoprotein-N-acetylgalactosamine 3-beta-galactosyltransferase 1
101	68	hsa-miR-98-5p	C1GALT1	core 1 synthase, glycoprotein-N-acetylgalactosamine 3-beta-galactosyltransferase 1
102	68	hsa-let-7f-5p	C1GALT1	core 1 synthase, glycoprotein-N-acetylgalactosamine 3-beta-galactosyltransferase 1
103	68	hsa-miR-3606-3p	C1GALT1	core 1 synthase, glycoprotein-N-acetylgalactosamine 3-beta-galactosyltransferase 1
104	67	hsa-miR-6730-5p	C1GALT1	core 1 synthase, glycoprotein-N-acetylgalactosamine 3-beta-galactosyltransferase 1
105	67	hsa-miR-1261	C1GALT1	core 1 synthase, glycoprotein-N-acetylgalactosamine 3-beta-galactosyltransferase 1
106	67	hsa-miR-510-3p	C1GALT1	core 1 synthase, glycoprotein-N-acetylgalactosamine 3-beta-galactosyltransferase 1
107	67	hsa-miR-4504	C1GALT1	core 1 synthase, glycoprotein-N-acetylgalactosamine 3-beta-galactosyltransferase 1
108	67	hsa-miR-4458	C1GALT1	core 1 synthase, glycoprotein-N-acetylgalactosamine 3-beta-galactosyltransferase 1
109	67	hsa-miR-548ar-3p	C1GALT1	core 1 synthase, glycoprotein-N-acetylgalactosamine 3-beta-galactosyltransferase 1
110	67	hsa-miR-548az-3p	C1GALT1	core 1 synthase, glycoprotein-N-acetylgalactosamine 3-beta-galactosyltransferase 1
111	67	hsa-miR-153-5p	C1GALT1	core 1 synthase, glycoprotein-N-acetylgalactosamine 3-beta-galactosyltransferase 1
112	67	hsa-let-7d-5p	C1GALT1	core 1 synthase, glycoprotein-N-acetylgalactosamine 3-beta-galactosyltransferase 1
113	67	hsa-miR-548f-3p	C1GALT1	core 1 synthase, glycoprotein-N-acetylgalactosamine 3-beta-galactosyltransferase 1
114	67	hsa-miR-548e-3p	C1GALT1	core 1 synthase, glycoprotein-N-acetylgalactosamine 3-beta-galactosyltransferase 1
115	67	hsa-miR-548bc	C1GALT1	core 1 synthase, glycoprotein-N-acetylgalactosamine 3-beta-galactosyltransferase 1
116	67	hsa-miR-4733-5p	C1GALT1	core 1 synthase, glycoprotein-N-acetylgalactosamine 3-beta-galactosyltransferase 1
117	67	hsa-miR-374c-3p	C1GALT1	core 1 synthase, glycoprotein-N-acetylgalactosamine 3-beta-galactosyltransferase 1
118	67	hsa-miR-548a-3p	C1GALT1	core 1 synthase, glycoprotein-N-acetylgalactosamine 3-beta-galactosyltransferase 1
119	66	hsa-miR-3978	C1GALT1	core 1 synthase, glycoprotein-N-acetylgalactosamine 3-beta-galactosyltransferase 1
120	66	hsa-miR-3160-5p	C1GALT1	core 1 synthase, glycoprotein-N-acetylgalactosamine 3-beta-galactosyltransferase 1
121	65	hsa-miR-3922-5p	C1GALT1	core 1 synthase, glycoprotein-N-acetylgalactosamine 3-beta-galactosyltransferase 1
122	65	hsa-miR-12129	C1GALT1	core 1 synthase, glycoprotein-N-acetylgalactosamine 3-beta-galactosyltransferase 1
123	65	hsa-miR-2276-5p	C1GALT1	core 1 synthase, glycoprotein-N-acetylgalactosamine 3-beta-galactosyltransferase 1
124	65	hsa-miR-3163	C1GALT1	core 1 synthase, glycoprotein-N-acetylgalactosamine 3-beta-galactosyltransferase 1
125	64	hsa-miR-4328	C1GALT1	core 1 synthase, glycoprotein-N-acetylgalactosamine 3-beta-galactosyltransferase 1
126	64	hsa-miR-203b-3p	C1GALT1	core 1 synthase, glycoprotein-N-acetylgalactosamine 3-beta-galactosyltransferase 1
127	64	hsa-miR-5591-3p	C1GALT1	core 1 synthase, glycoprotein-N-acetylgalactosamine 3-beta-galactosyltransferase 1
128	63	hsa-miR-6516-3p	C1GALT1	core 1 synthase, glycoprotein-N-acetylgalactosamine 3-beta-galactosyltransferase 1
129	63	hsa-miR-12131	C1GALT1	core 1 synthase, glycoprotein-N-acetylgalactosamine 3-beta-galactosyltransferase 1
130	63	hsa-miR-21-3p	C1GALT1	core 1 synthase, glycoprotein-N-acetylgalactosamine 3-beta-galactosyltransferase 1
131	63	hsa-miR-4789-5p	C1GALT1	core 1 synthase, glycoprotein-N-acetylgalactosamine 3-beta-galactosyltransferase 1
132	63	hsa-miR-4778-5p	C1GALT1	core 1 synthase, glycoprotein-N-acetylgalactosamine 3-beta-galactosyltransferase 1
133	63	hsa-miR-345-5p	C1GALT1	core 1 synthase, glycoprotein-N-acetylgalactosamine 3-beta-galactosyltransferase 1
134	63	hsa-miR-122b-3p	C1GALT1	core 1 synthase, glycoprotein-N-acetylgalactosamine 3-beta-galactosyltransferase 1
135	62	hsa-miR-30e-3p	C1GALT1	core 1 synthase, glycoprotein-N-acetylgalactosamine 3-beta-galactosyltransferase 1
136	62	hsa-miR-4516	C1GALT1	core 1 synthase, glycoprotein-N-acetylgalactosamine 3-beta-galactosyltransferase 1
137	62	hsa-miR-30a-3p	C1GALT1	core 1 synthase, glycoprotein-N-acetylgalactosamine 3-beta-galactosyltransferase 1
138	62	hsa-miR-30d-3p	C1GALT1	core 1 synthase, glycoprotein-N-acetylgalactosamine 3-beta-galactosyltransferase 1
139	62	hsa-miR-6499-3p	C1GALT1	core 1 synthase, glycoprotein-N-acetylgalactosamine 3-beta-galactosyltransferase 1
140	62	hsa-miR-4272	C1GALT1	core 1 synthase, glycoprotein-N-acetylgalactosamine 3-beta-galactosyltransferase 1
141	62	hsa-miR-3658	C1GALT1	core 1 synthase, glycoprotein-N-acetylgalactosamine 3-beta-galactosyltransferase 1
142	61	hsa-miR-29a-5p	C1GALT1	core 1 synthase, glycoprotein-N-acetylgalactosamine 3-beta-galactosyltransferase 1
143	61	hsa-miR-10527-5p	C1GALT1	core 1 synthase, glycoprotein-N-acetylgalactosamine 3-beta-galactosyltransferase 1
144	60	hsa-miR-26a-5p	C1GALT1	core 1 synthase, glycoprotein-N-acetylgalactosamine 3-beta-galactosyltransferase 1
145	60	hsa-miR-6778-3p	C1GALT1	core 1 synthase, glycoprotein-N-acetylgalactosamine 3-beta-galactosyltransferase 1
146	60	hsa-miR-26b-5p	C1GALT1	core 1 synthase, glycoprotein-N-acetylgalactosamine 3-beta-galactosyltransferase 1
147	60	hsa-miR-589-5p	C1GALT1	core 1 synthase, glycoprotein-N-acetylgalactosamine 3-beta-galactosyltransferase 1
148	60	hsa-miR-6834-5p	C1GALT1	core 1 synthase, glycoprotein-N-acetylgalactosamine 3-beta-galactosyltransferase 1
149	60	hsa-miR-8081	C1GALT1	core 1 synthase, glycoprotein-N-acetylgalactosamine 3-beta-galactosyltransferase 1
150	60	hsa-miR-9-3p	C1GALT1	core 1 synthase, glycoprotein-N-acetylgalactosamine 3-beta-galactosyltransferase 1
151	59	hsa-miR-450a-1-3p	C1GALT1	core 1 synthase, glycoprotein-N-acetylgalactosamine 3-beta-galactosyltransferase 1
152	59	hsa-miR-758-3p	C1GALT1	core 1 synthase, glycoprotein-N-acetylgalactosamine 3-beta-galactosyltransferase 1
153	59	hsa-miR-4465	C1GALT1	core 1 synthase, glycoprotein-N-acetylgalactosamine 3-beta-galactosyltransferase 1
154	58	hsa-miR-4477a	C1GALT1	core 1 synthase, glycoprotein-N-acetylgalactosamine 3-beta-galactosyltransferase 1
155	58	hsa-miR-7111-3p	C1GALT1	core 1 synthase, glycoprotein-N-acetylgalactosamine 3-beta-galactosyltransferase 1
156	58	hsa-miR-4693-3p	C1GALT1	core 1 synthase, glycoprotein-N-acetylgalactosamine 3-beta-galactosyltransferase 1
157	57	hsa-miR-4316	C1GALT1	core 1 synthase, glycoprotein-N-acetylgalactosamine 3-beta-galactosyltransferase 1
158	57	hsa-miR-8067	C1GALT1	core 1 synthase, glycoprotein-N-acetylgalactosamine 3-beta-galactosyltransferase 1
159	57	hsa-miR-1298-5p	C1GALT1	core 1 synthase, glycoprotein-N-acetylgalactosamine 3-beta-galactosyltransferase 1
160	57	hsa-miR-4743-3p	C1GALT1	core 1 synthase, glycoprotein-N-acetylgalactosamine 3-beta-galactosyltransferase 1
161	57	hsa-miR-4711-5p	C1GALT1	core 1 synthase, glycoprotein-N-acetylgalactosamine 3-beta-galactosyltransferase 1
162	57	hsa-miR-6508-5p	C1GALT1	core 1 synthase, glycoprotein-N-acetylgalactosamine 3-beta-galactosyltransferase 1
163	56	hsa-miR-410-3p	C1GALT1	core 1 synthase, glycoprotein-N-acetylgalactosamine 3-beta-galactosyltransferase 1
164	56	hsa-miR-619-5p	C1GALT1	core 1 synthase, glycoprotein-N-acetylgalactosamine 3-beta-galactosyltransferase 1
165	56	hsa-miR-3671	C1GALT1	core 1 synthase, glycoprotein-N-acetylgalactosamine 3-beta-galactosyltransferase 1
166	56	hsa-miR-3668	C1GALT1	core 1 synthase, glycoprotein-N-acetylgalactosamine 3-beta-galactosyltransferase 1
167	56	hsa-miR-6506-5p	C1GALT1	core 1 synthase, glycoprotein-N-acetylgalactosamine 3-beta-galactosyltransferase 1
168	56	hsa-miR-3977	C1GALT1	core 1 synthase, glycoprotein-N-acetylgalactosamine 3-beta-galactosyltransferase 1
169	56	hsa-miR-382-3p	C1GALT1	core 1 synthase, glycoprotein-N-acetylgalactosamine 3-beta-galactosyltransferase 1
170	55	hsa-miR-3686	C1GALT1	core 1 synthase, glycoprotein-N-acetylgalactosamine 3-beta-galactosyltransferase 1
171	55	hsa-miR-4482-3p	C1GALT1	core 1 synthase, glycoprotein-N-acetylgalactosamine 3-beta-galactosyltransferase 1
172	55	hsa-miR-5585-5p	C1GALT1	core 1 synthase, glycoprotein-N-acetylgalactosamine 3-beta-galactosyltransferase 1
173	55	hsa-miR-939-3p	C1GALT1	core 1 synthase, glycoprotein-N-acetylgalactosamine 3-beta-galactosyltransferase 1
174	55	hsa-miR-488-3p	C1GALT1	core 1 synthase, glycoprotein-N-acetylgalactosamine 3-beta-galactosyltransferase 1
175	54	hsa-miR-1-3p	C1GALT1	core 1 synthase, glycoprotein-N-acetylgalactosamine 3-beta-galactosyltransferase 1
176	54	hsa-miR-302c-5p	C1GALT1	core 1 synthase, glycoprotein-N-acetylgalactosamine 3-beta-galactosyltransferase 1
177	54	hsa-miR-4800-5p	C1GALT1	core 1 synthase, glycoprotein-N-acetylgalactosamine 3-beta-galactosyltransferase 1
178	54	hsa-miR-206	C1GALT1	core 1 synthase, glycoprotein-N-acetylgalactosamine 3-beta-galactosyltransferase 1
179	54	hsa-miR-5703	C1GALT1	core 1 synthase, glycoprotein-N-acetylgalactosamine 3-beta-galactosyltransferase 1
180	54	hsa-miR-4434	C1GALT1	core 1 synthase, glycoprotein-N-acetylgalactosamine 3-beta-galactosyltransferase 1
181	54	hsa-miR-613	C1GALT1	core 1 synthase, glycoprotein-N-acetylgalactosamine 3-beta-galactosyltransferase 1
182	53	hsa-miR-4653-5p	C1GALT1	core 1 synthase, glycoprotein-N-acetylgalactosamine 3-beta-galactosyltransferase 1
183	53	hsa-miR-4325	C1GALT1	core 1 synthase, glycoprotein-N-acetylgalactosamine 3-beta-galactosyltransferase 1
184	53	hsa-miR-6748-5p	C1GALT1	core 1 synthase, glycoprotein-N-acetylgalactosamine 3-beta-galactosyltransferase 1
185	53	hsa-miR-4742-3p	C1GALT1	core 1 synthase, glycoprotein-N-acetylgalactosamine 3-beta-galactosyltransferase 1
186	53	hsa-miR-20a-3p	C1GALT1	core 1 synthase, glycoprotein-N-acetylgalactosamine 3-beta-galactosyltransferase 1
187	53	hsa-miR-3921	C1GALT1	core 1 synthase, glycoprotein-N-acetylgalactosamine 3-beta-galactosyltransferase 1
188	53	hsa-miR-205-3p	C1GALT1	core 1 synthase, glycoprotein-N-acetylgalactosamine 3-beta-galactosyltransferase 1
189	53	hsa-miR-3143	C1GALT1	core 1 synthase, glycoprotein-N-acetylgalactosamine 3-beta-galactosyltransferase 1
190	53	hsa-miR-3190-5p	C1GALT1	core 1 synthase, glycoprotein-N-acetylgalactosamine 3-beta-galactosyltransferase 1
191	53	hsa-miR-548p	C1GALT1	core 1 synthase, glycoprotein-N-acetylgalactosamine 3-beta-galactosyltransferase 1
192	53	hsa-miR-1257	C1GALT1	core 1 synthase, glycoprotein-N-acetylgalactosamine 3-beta-galactosyltransferase 1
193	53	hsa-miR-5089-5p	C1GALT1	core 1 synthase, glycoprotein-N-acetylgalactosamine 3-beta-galactosyltransferase 1
194	52	hsa-miR-7-2-3p	C1GALT1	core 1 synthase, glycoprotein-N-acetylgalactosamine 3-beta-galactosyltransferase 1
195	52	hsa-miR-4795-3p	C1GALT1	core 1 synthase, glycoprotein-N-acetylgalactosamine 3-beta-galactosyltransferase 1
196	52	hsa-miR-4744	C1GALT1	core 1 synthase, glycoprotein-N-acetylgalactosamine 3-beta-galactosyltransferase 1
197	52	hsa-miR-520e-5p	C1GALT1	core 1 synthase, glycoprotein-N-acetylgalactosamine 3-beta-galactosyltransferase 1
198	52	hsa-miR-1250-3p	C1GALT1	core 1 synthase, glycoprotein-N-acetylgalactosamine 3-beta-galactosyltransferase 1
199	52	hsa-miR-130b-5p	C1GALT1	core 1 synthase, glycoprotein-N-acetylgalactosamine 3-beta-galactosyltransferase 1
200	52	hsa-miR-7-1-3p	C1GALT1	core 1 synthase, glycoprotein-N-acetylgalactosamine 3-beta-galactosyltransferase 1
201	51	hsa-miR-24-2-5p	C1GALT1	core 1 synthase, glycoprotein-N-acetylgalactosamine 3-beta-galactosyltransferase 1
202	51	hsa-miR-33a-3p	C1GALT1	core 1 synthase, glycoprotein-N-acetylgalactosamine 3-beta-galactosyltransferase 1
203	51	hsa-miR-543	C1GALT1	core 1 synthase, glycoprotein-N-acetylgalactosamine 3-beta-galactosyltransferase 1
204	51	hsa-miR-6507-5p	C1GALT1	core 1 synthase, glycoprotein-N-acetylgalactosamine 3-beta-galactosyltransferase 1
205	51	hsa-miR-6892-3p	C1GALT1	core 1 synthase, glycoprotein-N-acetylgalactosamine 3-beta-galactosyltransferase 1
206	51	hsa-miR-24-1-5p	C1GALT1	core 1 synthase, glycoprotein-N-acetylgalactosamine 3-beta-galactosyltransferase 1
207	51	hsa-miR-6761-5p	C1GALT1	core 1 synthase, glycoprotein-N-acetylgalactosamine 3-beta-galactosyltransferase 1
208	51	hsa-miR-203a-3p	C1GALT1	core 1 synthase, glycoprotein-N-acetylgalactosamine 3-beta-galactosyltransferase 1
209	50	hsa-miR-370-5p	C1GALT1	core 1 synthase, glycoprotein-N-acetylgalactosamine 3-beta-galactosyltransferase 1
210	50	hsa-miR-548x-3p	C1GALT1	core 1 synthase, glycoprotein-N-acetylgalactosamine 3-beta-galactosyltransferase 1
211	50	hsa-miR-1277-5p	C1GALT1	core 1 synthase, glycoprotein-N-acetylgalactosamine 3-beta-galactosyltransferase 1
212	50	hsa-miR-548aj-3p	C1GALT1	core 1 synthase, glycoprotein-N-acetylgalactosamine 3-beta-galactosyltransferase 1

## Sheet: TargetScan
Conserved sites
hsa-let-7a-5p	2202-2209	8mer	-0.32	91	-0.07	4.864	0.95
hsa-miR-148a-3p	40-47	8mer	-0.49	99	-0.49	5.123	0.87
hsa-let-7b-5p	2202-2209	8mer	-0.31	90	-0.07	4.864	0.95
hsa-let-7c-5p	2202-2209	8mer	-0.32	90	-0.07	4.864	0.95
hsa-miR-199b-5p	76-83	8mer	-0.5	98	-0.5	3.618	0.73
hsa-miR-199a-5p	76-83	8mer	-0.5	98	-0.5	3.618	0.73
hsa-miR-613	108-114	7mer-m8	-0.22	91	-0.22	2.822	0.25
hsa-miR-206	108-114	7mer-m8	-0.2	90	-0.2	2.822	0.25
hsa-miR-1-3p	108-114	7mer-m8	-0.2	89	-0.2	2.822	0.25
hsa-miR-4429	151-157	7mer-1A	-0.1	86	-0.1	3.85	N/A
hsa-miR-320c	151-157	7mer-1A	-0.1	85	-0.1	3.85	N/A
hsa-miR-320b	151-157	7mer-1A	-0.1	85	-0.1	3.85	N/A
hsa-miR-320d	151-157	7mer-1A	-0.1	85	-0.1	3.85	N/A
hsa-miR-320a	151-157	7mer-1A	-0.1	85	-0.1	3.85	N/A
hsa-miR-27b-3p	164-170	7mer-1A	-0.14	88	-0.14	5.397	0.7
hsa-miR-27a-3p	164-170	7mer-1A	-0.14	88	-0.14	5.397	0.7
hsa-miR-506-3p	376-383	8mer	-0.41	98	-0.41	4.694	0.82
hsa-miR-124-3p.2	376-383	8mer	-0.44	97	-0.44	4.694	0.82
hsa-miR-124-3p.1	376-382	7mer-1A	-0.14	85	-0.14	4.694	0.82
hsa-miR-200a-3p	418-424	7mer-m8	-0.16	90	-0.16	3.542	0.38
hsa-miR-141-3p	418-424	7mer-m8	-0.16	90	-0.16	3.542	0.38
hsa-miR-124-3p.1	986-992	7mer-m8	-0.31	96	-0.07	4.344	0.83
hsa-let-7d-5p	2202-2209	8mer	-0.33	91	-0.07	4.864	0.95
hsa-miR-1271-5p	1769-1776	8mer	-0.38	97	-0.08	3.605	0.78
hsa-miR-96-5p	1769-1776	8mer	-0.35	97	-0.08	3.605	0.78
hsa-miR-183-5p.2	1769-1775	7mer-1A	-0.23	90	-0.05	3.745	0.4
hsa-miR-182-5p	1770-1776	7mer-1A	-0.22	88	-0.05	3.658	0.56
hsa-miR-202-5p	2044-2051	8mer	-0.07	65	-0.02	2.299	< 0.1
hsa-miR-196a-5p	2197-2204	8mer	-0.32	96	-0.07	3.35	0.43
hsa-miR-196b-5p	2197-2204	8mer	-0.31	95	-0.07	3.35	0.43
hsa-let-7f-5p	2202-2209	8mer	-0.32	90	-0.07	4.864	0.95
hsa-let-7g-5p	2202-2209	8mer	-0.31	90	-0.07	4.864	0.95
hsa-let-7i-5p	2202-2209	8mer	-0.31	90	-0.07	4.864	0.95
hsa-miR-148b-3p	40-47	8mer	-0.49	99	-0.49	5.123	0.87
hsa-miR-152-3p	40-47	8mer	-0.49	99	-0.49	5.123	0.87
hsa-miR-4500	2202-2209	8mer	-0.31	90	-0.07	4.864	0.95
hsa-let-7e-5p	2202-2209	8mer	-0.32	90	-0.07	4.864	0.95
hsa-miR-488-3p	989-995	7mer-m8	-0.08	81	-0.02	4.108	N/A
hsa-miR-4458	2202-2209	8mer	-0.32	89	-0.07	4.864	0.95
hsa-miR-137	2263-2270	8mer	-0.1	65	-0.02	2.019	< 0.1
hsa-miR-542-3p	2515-2522	8mer	-0.17	88	-0.04	2.13	N/A
hsa-miR-758-3p	2517-2524	8mer	-0.1	83	-0.02	2.06	N/A
hsa-miR-193b-3p	2655-2662	8mer	-0.35	96	-0.08	1.903	< 0.1
hsa-miR-193a-3p	2655-2662	8mer	-0.35	96	-0.08	1.903	< 0.1
hsa-miR-101-3p.2	3717-3724	8mer	-0.03	57	-0.01	2.001	< 0.1
hsa-miR-26a-5p	3890-3897	8mer	-0.16	74	-0.04	2.754	0.35
hsa-miR-26b-5p	3890-3897	8mer	-0.16	74	-0.04	2.754	0.35
hsa-miR-1297	3890-3897	8mer	-0.16	74	-0.04	2.754	0.35
hsa-miR-4465	3890-3897	8mer	-0.16	72	-0.04	2.754	0.35
hsa-miR-140-3p.1	4378-4384	7mer-m8	-0.15	86	-0.03	3.363	0.17
hsa-miR-181b-5p	4689-4695	7mer-m8	-0.2	92	-0.04	4.089	0.68
hsa-miR-181d-5p	4689-4695	7mer-m8	-0.2	91	-0.04	4.089	0.68
hsa-miR-181a-5p	4689-4695	7mer-m8	-0.2	91	-0.04	4.089	0.68
hsa-miR-181c-5p	4689-4695	7mer-m8	-0.18	91	-0.04	4.089	0.68
hsa-miR-4262	4689-4695	7mer-m8	-0.12	90	-0.03	4.089	0.68
hsa-miR-543	4690-4696	7mer-m8	-0.02	71	0	2.997	N/A
hsa-miR-224-5p	4759-4765	7mer-m8	-0.08	83	-0.02	4.931	N/A
hsa-miR-124-3p.1	4825-4831	7mer-m8	-0.37	98	-0.08	5.837	0.92
Poorly conserved sites
hsa-miR-375	16-22	7mer-1A	-0.15	94	-0.15	0.201	< 0.1
hsa-miR-6739-3p	16-22	7mer-1A	-0.18	90	-0.18	0	N/A
hsa-miR-6782-3p	19-26	8mer	-0.49	99	-0.49	0	N/A
hsa-miR-4724-3p	21-27	7mer-1A	-0.15	92	-0.15	0	N/A
hsa-miR-556-3p	23-29	7mer-m8	-0.28	97	-0.28	0.021	N/A
hsa-miR-4305	30-36	7mer-m8	-0.25	90	-0.25	0	N/A
hsa-miR-6499-3p	37-43	7mer-1A	-0.12	90	-0.12	0	N/A
hsa-miR-143-5p	38-44	7mer-m8	-0.15	94	-0.15	0	N/A
hsa-miR-4276	42-48	7mer-1A	-0.17	86	-0.17	0.409	N/A
hsa-miR-30a-3p	43-50	8mer	-0.27	98	-0.27	0.021	N/A
hsa-miR-30d-3p	43-50	8mer	-0.27	98	-0.27	0.021	N/A
hsa-miR-30e-3p	43-50	8mer	-0.27	98	-0.27	0.021	N/A
hsa-miR-335-3p	45-51	7mer-1A	-0.01	40	-0.01	0	N/A
hsa-miR-298	55-62	8mer	-0.34	98	-0.34	0.075	N/A
hsa-miR-5680	61-67	7mer-m8	-0.02	68	-0.02	0	N/A
hsa-miR-7159-3p	70-76	7mer-m8	-0.06	82	-0.06	0	N/A
hsa-miR-4255	74-80	7mer-m8	-0.16	90	-0.16	0	N/A
hsa-miR-1825	77-83	7mer-1A	-0.1	81	-0.1	0.021	N/A
hsa-miR-145-5p	78-84	7mer-1A	-0.09	80	-0.09	3.553	0.42
hsa-miR-5195-3p	78-84	7mer-1A	-0.13	79	-0.13	3.553	0.42
hsa-miR-5089-5p	83-89	7mer-m8	-0.02	37	-0.02	0	N/A
hsa-miR-6506-5p	84-90	7mer-m8	-0.06	79	-0.06	0	N/A
hsa-miR-619-5p	84-90	7mer-m8	-0.02	56	-0.02	0	N/A
hsa-miR-653-3p	87-93	7mer-m8	-0.06	75	-0.06	0.505	N/A
hsa-miR-1304-3p	88-94	7mer-m8	-0.02	38	-0.02	0.409	N/A
hsa-miR-670-3p	91-97	7mer-m8	-0.05	59	-0.05	2.46	N/A
hsa-miR-651-3p	111-117	7mer-1A	-0.07	82	-0.07	0	N/A
hsa-miR-7159-3p	117-123	7mer-1A	-0.04	72	-0.04	0	N/A
hsa-miR-4482-3p	117-123	7mer-1A	-0.01	29	-0.01	0	N/A
hsa-miR-6730-5p	123-130	8mer	-0.36	98	-0.36	0	N/A
hsa-miR-488-3p	124-130	7mer-m8	-0.23	96	-0.23	0.603	N/A
hsa-miR-5681a	124-130	7mer-1A	-0.16	88	-0.16	0	N/A
hsa-miR-3607-5p	128-135	8mer	-0.32	99	-0.32	0	N/A
hsa-miR-6516-3p	130-136	7mer-1A	-0.13	77	-0.13	0	N/A
hsa-miR-4328	144-150	7mer-1A	-0.11	89	-0.11	0	N/A
hsa-miR-9-3p	151-158	8mer	-0.27	97	-0.27	0.347	N/A
hsa-miR-5696	156-162	7mer-m8	-0.02	50	-0.02	0	N/A
hsa-miR-4729	156-162	7mer-1A	-0.01	37	-0.01	0	N/A
hsa-miR-513a-5p	164-170	7mer-1A	-0.05	65	-0.05	0.075	N/A
hsa-miR-216b-3p	169-175	7mer-m8	-0.06	73	-0.06	0	N/A
hsa-miR-603	170-176	7mer-m8	-0.09	89	-0.09	0	N/A
hsa-miR-302c-5p	174-180	7mer-1A	-0.01	35	-0.01	0.273	N/A
hsa-miR-552-5p	175-181	7mer-1A	-0.01	47	-0.01	0	N/A
hsa-miR-548o-3p	185-191	7mer-1A	-0.11	93	-0.11	0.075	N/A
hsa-miR-1323	185-191	7mer-1A	-0.07	87	-0.07	0.075	N/A
hsa-miR-1183	192-198	7mer-1A	-0.11	81	-0.11	0.075	N/A
hsa-miR-4693-5p	193-199	7mer-1A	-0.19	89	-0.19	0	N/A
hsa-miR-656-3p	197-203	7mer-1A	-0.06	88	-0.06	0.349	N/A
hsa-miR-190a-3p	199-206	8mer	-0.11	92	-0.11	0.072	N/A
hsa-miR-5011-5p	199-205	7mer-1A	-0.05	79	-0.05	0	N/A
hsa-miR-6083	201-207	7mer-1A	-0.01	45	-0.01	0	N/A
hsa-miR-5011-5p	214-221	8mer	-0.03	56	-0.03	0	N/A
hsa-miR-190a-3p	215-221	7mer-m8	-0.06	84	-0.06	0.072	N/A
hsa-miR-5011-5p	216-222	7mer-m8	-0.02	37	-0.02	0	N/A
hsa-miR-6072	221-227	7mer-1A	-0.09	74	-0.09	0	N/A
hsa-miR-6891-3p	221-227	7mer-1A	-0.09	73	-0.09	0	N/A
hsa-miR-670-3p	222-228	7mer-m8	-0.16	88	-0.16	0.031	N/A
hsa-miR-4326	223-229	7mer-m8	-0.31	96	-0.31	0	N/A
hsa-miR-125b-2-3p	228-234	7mer-m8	-0.22	95	-0.22	0	N/A
hsa-miR-4801	229-235	7mer-m8	-0.18	96	-0.18	0	N/A
hsa-miR-4731-3p	229-235	7mer-m8	-0.17	96	-0.17	0	N/A
hsa-miR-4701-5p	246-252	7mer-m8	-0.21	94	-0.21	0.021	N/A
hsa-miR-588	246-252	7mer-m8	-0.21	94	-0.21	0.021	N/A
hsa-miR-3190-5p	247-253	7mer-m8	-0.15	85	-0.15	0	N/A
hsa-miR-619-3p	250-256	7mer-1A	-0.16	91	-0.16	0.021	N/A
hsa-miR-7851-3p	250-256	7mer-1A	-0.09	63	-0.09	0	N/A
hsa-miR-6881-3p	256-262	7mer-1A	-0.09	75	-0.09	0	N/A
hsa-miR-6780a-3p	256-262	7mer-1A	-0.09	69	-0.09	0	N/A
hsa-miR-7111-3p	256-262	7mer-1A	-0.05	66	-0.05	0	N/A
hsa-miR-4326	257-263	7mer-m8	-0.28	94	-0.28	0	N/A
hsa-miR-627-3p	265-272	8mer	-0.12	88	-0.12	0	N/A
hsa-miR-4753-3p	268-274	7mer-m8	-0.1	86	-0.1	0	N/A
hsa-miR-130b-5p	268-274	7mer-1A	-0.04	72	-0.04	0.072	N/A
hsa-miR-216b-5p	270-276	7mer-m8	-0.11	84	-0.11	2.29	< 0.1
hsa-miR-8063	273-279	7mer-m8	-0.08	95	-0.08	0	N/A
hsa-miR-3065-5p	276-282	7mer-m8	-0.08	76	-0.08	0	N/A
hsa-miR-196a-3p	278-284	7mer-m8	-0.26	92	-0.26	0	N/A
hsa-miR-4742-5p	280-286	7mer-m8	-0.2	94	-0.2	0.021	N/A
hsa-miR-570-3p	285-291	7mer-m8	-0.02	25	-0.02	0	N/A
hsa-miR-6801-5p	290-297	8mer	-0.43	99	-0.43	0	N/A
hsa-miR-5683	296-302	7mer-m8	-0.09	79	-0.09	0	N/A
hsa-miR-410-3p	296-308	non-canonical	N/A	N/A	N/A	0	N/A
hsa-miR-410-3p	296-308	non-canonical	N/A	N/A	N/A	0	N/A
hsa-miR-4504	307-313	7mer-m8	-0.24	95	-0.24	0.021	N/A
hsa-miR-5190	309-316	8mer	-0.39	99	-0.39	0	N/A
hsa-miR-4276	310-316	7mer-m8	-0.13	78	-0.13	0	N/A
hsa-miR-4797-3p	312-318	7mer-1A	-0.16	89	-0.16	0	N/A
hsa-miR-4264	312-318	7mer-1A	-0.07	75	-0.07	0	N/A
hsa-miR-4699-3p	328-334	7mer-m8	-0.11	90	-0.11	0	N/A
hsa-miR-513c-3p	331-337	7mer-1A	-0.01	57	-0.01	0	N/A
hsa-miR-513a-3p	331-337	7mer-1A	-0.01	57	-0.01	0	N/A
hsa-miR-3606-3p	331-337	7mer-1A	-0.01	57	-0.01	0	N/A
hsa-miR-4703-3p	342-348	7mer-1A	-0.15	81	-0.15	0	N/A
hsa-miR-4280	344-350	7mer-m8	-0.15	90	-0.15	0	N/A
hsa-miR-6499-3p	346-353	8mer	-0.4	99	-0.4	0	N/A
hsa-miR-143-5p	348-354	7mer-m8	-0.11	90	-0.11	0	N/A
hsa-miR-4637	358-364	7mer-1A	-0.11	75	-0.11	0	N/A
hsa-miR-556-3p	362-368	7mer-1A	-0.03	62	-0.03	0	N/A
hsa-miR-1910-3p	374-380	7mer-m8	-0.2	97	-0.2	0	N/A
hsa-miR-6511a-5p	374-380	7mer-m8	-0.23	96	-0.23	0	N/A
hsa-miR-3714	375-382	8mer	-0.3	99	-0.3	0	N/A
hsa-miR-3910	376-382	7mer-1A	-0.09	82	-0.09	0	N/A
hsa-miR-7856-5p	378-384	7mer-m8	-0.07	90	-0.07	0	N/A
hsa-miR-4477b	378-384	7mer-1A	-0.17	88	-0.17	0	N/A
hsa-miR-302d-5p	380-386	7mer-1A	-0.01	50	-0.01	0.572	N/A
hsa-miR-302b-5p	380-386	7mer-1A	-0.01	49	-0.01	0.572	N/A
hsa-miR-627-3p	384-391	8mer	-0.23	96	-0.23	0	N/A
hsa-miR-4282	392-399	8mer	-0.03	87	-0.03	0	N/A
hsa-miR-4799-5p	396-402	7mer-1A	-0.08	90	-0.08	0	N/A
hsa-miR-576-5p	397-403	7mer-1A	-0.08	91	-0.08	0	N/A
hsa-miR-4263	397-403	7mer-1A	-0.09	91	-0.09	0	N/A
hsa-miR-16-2-3p	406-412	7mer-m8	-0.06	76	-0.06	0	N/A
hsa-miR-195-3p	406-412	7mer-m8	-0.05	73	-0.05	0	N/A
hsa-miR-338-5p	407-413	7mer-m8	-0.06	83	-0.06	0	N/A
hsa-miR-656-3p	427-433	7mer-1A	-0.01	39	-0.01	0	N/A
hsa-miR-610	432-438	7mer-1A	-0.21	88	-0.21	0	N/A
hsa-miR-526b-5p	435-442	8mer	-0.31	97	-0.31	0.021	N/A
hsa-miR-217	456-462	7mer-1A	-0.16	92	-0.16	2.074	< 0.1
hsa-miR-6807-3p	456-462	7mer-1A	-0.13	90	-0.13	2.074	< 0.1
hsa-miR-4418	456-462	7mer-1A	-0.13	88	-0.13	0.273	N/A
hsa-miR-509-3-5p	456-462	7mer-1A	-0.12	87	-0.12	0.273	N/A
hsa-miR-509-5p	456-462	7mer-1A	-0.12	87	-0.12	0.273	N/A
hsa-miR-4729	467-474	8mer	-0.05	84	-0.05	0	N/A
hsa-miR-5696	468-474	7mer-m8	-0.06	80	-0.06	0	N/A
hsa-miR-382-3p	470-476	7mer-1A	-0.06	80	-0.06	0.408	N/A
hsa-miR-6835-5p	475-481	7mer-m8	-0.27	87	-0.27	0	N/A
hsa-miR-4278	478-484	7mer-m8	-0.28	88	-0.28	0	N/A
hsa-miR-4716-3p	478-484	7mer-1A	-0.24	83	-0.24	0	N/A
hsa-miR-6732-5p	478-484	7mer-1A	-0.18	81	-0.18	0	N/A
hsa-miR-6794-5p	478-484	7mer-1A	-0.22	81	-0.22	0	N/A
hsa-miR-6805-5p	478-484	7mer-1A	-0.12	68	-0.12	0	N/A
hsa-miR-4536-5p	482-489	8mer	-0.33	94	-0.33	0.021	N/A
hsa-miR-4455	486-493	8mer	-0.39	95	-0.39	0	N/A
hsa-miR-6772-5p	487-493	7mer-1A	-0.19	83	-0.19	0	N/A
hsa-miR-609	487-493	7mer-1A	-0.15	77	-0.15	0	N/A
hsa-miR-6748-5p	488-495	8mer	-0.41	97	-0.41	0.31	N/A
hsa-miR-6759-5p	489-495	7mer-m8	-0.21	91	-0.21	0	N/A
hsa-miR-6793-5p	489-495	7mer-1A	-0.16	81	-0.16	0.31	N/A
hsa-miR-147a	491-497	7mer-m8	-0.13	93	-0.13	0.312	N/A
hsa-miR-3911	491-497	7mer-1A	-0.17	83	-0.17	0	N/A
hsa-miR-644a	491-497	7mer-1A	-0.12	77	-0.12	0	N/A
hsa-miR-6867-5p	492-499	8mer	-0.23	79	-0.23	0	N/A
hsa-miR-6867-5p	494-501	8mer	-0.29	86	-0.29	0	N/A
hsa-miR-892a	497-503	7mer-m8	-0.17	91	-0.17	0.021	N/A
hsa-miR-548g-3p	499-505	7mer-m8	-0.07	85	-0.07	0	N/A
hsa-miR-548ar-3p	500-506	7mer-m8	-0.04	84	-0.04	0.312	N/A
hsa-miR-548az-3p	500-506	7mer-m8	-0.03	77	-0.03	0.312	N/A
hsa-miR-548a-3p	500-506	7mer-m8	-0.03	76	-0.03	0.312	N/A
hsa-miR-548e-3p	500-506	7mer-m8	-0.03	76	-0.03	0.312	N/A
hsa-miR-548f-3p	500-506	7mer-m8	-0.02	59	-0.02	0.312	N/A
hsa-miR-548aq-3p	501-507	7mer-m8	-0.02	67	-0.02	0	N/A
hsa-miR-548aj-3p	501-507	7mer-m8	-0.02	67	-0.02	0	N/A
hsa-miR-548ah-3p	501-507	7mer-m8	-0.02	67	-0.02	0	N/A
hsa-miR-548j-3p	501-507	7mer-m8	-0.02	67	-0.02	0	N/A
hsa-miR-548am-3p	501-507	7mer-m8	-0.02	67	-0.02	0	N/A
hsa-miR-548x-3p	501-507	7mer-m8	-0.02	67	-0.02	0	N/A
hsa-miR-548ae-3p	501-507	7mer-m8	-0.02	67	-0.02	0	N/A
hsa-miR-335-3p	513-519	7mer-m8	-0.02	61	-0.02	0.409	N/A
hsa-miR-1250-3p	515-521	7mer-m8	-0.1	94	-0.1	0	N/A
hsa-miR-3120-3p	522-528	7mer-m8	-0.12	85	-0.12	0.31	N/A
hsa-miR-34b-3p	527-533	7mer-1A	-0.09	85	-0.09	0.021	N/A
hsa-miR-5692a	530-537	8mer	-0.05	97	-0.05	0	N/A
hsa-miR-340-5p	534-540	7mer-1A	-0.01	51	-0.01	2.449	N/A
hsa-miR-8084	545-551	7mer-m8	-0.02	56	-0.02	0	N/A
hsa-miR-6077	552-558	7mer-1A	-0.05	76	-0.05	0	N/A
hsa-miR-7-5p	552-558	7mer-1A	-0.05	73	-0.05	1.99	0.1
hsa-miR-6128	554-560	7mer-1A	-0.1	87	-0.1	0.021	N/A
hsa-miR-1299	554-561	8mer	-0.16	87	-0.16	0.021	N/A
hsa-miR-875-3p	554-560	7mer-1A	-0.06	69	-0.06	0	N/A
hsa-miR-4782-5p	555-561	7mer-1A	-0.09	78	-0.09	0	N/A
hsa-miR-5706	555-561	7mer-1A	-0.09	78	-0.09	0	N/A
hsa-miR-516b-5p	555-561	7mer-1A	-0.14	77	-0.14	0.021	N/A
hsa-miR-3182	557-563	7mer-1A	-0.01	42	-0.01	0	N/A
hsa-miR-4659a-3p	558-564	7mer-m8	-0.04	66	-0.04	0.409	N/A
hsa-miR-4659b-3p	558-564	7mer-m8	-0.04	66	-0.04	0.409	N/A
hsa-miR-4778-3p	559-565	7mer-m8	-0.14	88	-0.14	0	N/A
hsa-miR-103a-2-5p	560-566	7mer-m8	-0.12	82	-0.12	0	N/A
hsa-miR-5579-3p	563-569	7mer-1A	-0.13	79	-0.13	0	N/A
hsa-miR-519a-3p	580-586	7mer-1A	-0.2	92	-0.2	0.471	N/A
hsa-miR-519b-3p	580-586	7mer-1A	-0.2	92	-0.2	0.471	N/A
hsa-miR-519c-3p	580-586	7mer-1A	-0.2	91	-0.2	0.471	N/A
hsa-miR-373-3p	580-586	7mer-1A	-0.09	87	-0.09	2.439	0.12
hsa-miR-520c-3p	580-586	7mer-1A	-0.14	86	-0.14	2.439	0.12
hsa-miR-520e	580-586	7mer-1A	-0.13	86	-0.13	2.439	0.12
hsa-miR-520b	580-586	7mer-1A	-0.14	86	-0.14	2.439	0.12
hsa-miR-372-3p	580-586	7mer-1A	-0.13	84	-0.13	2.439	0.12
hsa-miR-520d-3p	580-586	7mer-1A	-0.12	84	-0.12	2.439	0.12
hsa-miR-302b-3p	580-586	7mer-1A	-0.12	84	-0.12	2.439	0.12
hsa-miR-520a-3p	580-586	7mer-1A	-0.11	82	-0.11	2.439	0.12
hsa-miR-302a-3p	580-586	7mer-1A	-0.09	80	-0.09	2.439	0.12
hsa-miR-302c-3p.1	580-586	7mer-1A	-0.08	77	-0.08	2.439	0.12
hsa-miR-302d-3p	580-586	7mer-1A	-0.08	77	-0.08	2.439	0.12
hsa-miR-302e	580-586	7mer-1A	-0.07	76	-0.07	2.439	0.12
hsa-miR-555	583-589	7mer-m8	-0.2	82	-0.2	0.021	N/A
hsa-miR-6823-5p	586-592	7mer-1A	-0.11	78	-0.11	0	N/A
hsa-miR-3127-5p	587-593	7mer-1A	-0.1	69	-0.1	0.021	N/A
hsa-miR-4325	592-598	7mer-m8	-0.16	90	-0.16	0	N/A
hsa-miR-5700	595-601	7mer-1A	-0.01	36	-0.01	0.273	N/A
hsa-miR-155-5p	596-602	7mer-1A	-0.1	70	-0.1	3.553	0.33
hsa-miR-4477a	599-605	7mer-1A	-0.01	46	-0.01	0	N/A
hsa-miR-1273g-5p	606-612	7mer-1A	-0.2	92	-0.2	0	N/A
hsa-miR-203a-5p	606-612	7mer-1A	-0.16	82	-0.16	0.468	N/A
hsa-miR-595	609-615	7mer-m8	-0.17	95	-0.17	0.075	N/A
hsa-miR-3609	611-617	7mer-1A	-0.17	95	-0.17	0	N/A
hsa-miR-4796-3p	611-617	7mer-1A	-0.13	92	-0.13	0	N/A
hsa-miR-548ah-5p	611-617	7mer-1A	-0.13	91	-0.13	0	N/A
hsa-miR-526b-3p	611-617	7mer-1A	-0.09	91	-0.09	0.192	< 0.1
hsa-miR-519d-3p	611-617	7mer-1A	-0.11	89	-0.11	0.192	< 0.1
hsa-miR-93-5p	611-617	7mer-1A	-0.07	85	-0.07	0.192	< 0.1
hsa-miR-20b-5p	611-617	7mer-1A	-0.07	84	-0.07	0.192	< 0.1
hsa-miR-106a-5p	611-617	7mer-1A	-0.06	82	-0.06	0.192	< 0.1
hsa-miR-17-5p	611-617	7mer-1A	-0.05	82	-0.05	0.192	< 0.1
hsa-miR-20a-5p	611-617	7mer-1A	-0.04	81	-0.04	0.192	< 0.1
hsa-miR-106b-5p	611-617	7mer-1A	-0.03	79	-0.03	0.192	< 0.1
hsa-miR-590-3p	616-623	8mer	-0.03	79	-0.02	0.075	N/A
hsa-miR-4775	617-623	7mer-m8	-0.02	47	-0.02	0	N/A
hsa-miR-4641	625-631	7mer-m8	-0.35	95	-0.26	0.31	N/A
hsa-miR-3922-5p	629-636	8mer	-0.37	98	-0.27	0	N/A
hsa-miR-1277-5p	638-644	7mer-1A	-0.01	40	-0.01	0	N/A
hsa-miR-5692b	639-646	8mer	-0.05	87	-0.04	0	N/A
hsa-miR-5692c	639-646	8mer	-0.05	87	-0.04	0	N/A
hsa-miR-369-3p	640-646	7mer-1A	-0.01	53	-0.01	2.037	N/A
hsa-miR-374a-5p	640-646	7mer-m8	-0.02	46	-0.02	2.037	N/A
hsa-miR-374b-5p	640-646	7mer-m8	-0.02	43	-0.02	2.037	N/A
hsa-miR-410-3p	642-648	7mer-1A	-0.01	55	-0.01	2.412	N/A
hsa-miR-5697	647-653	7mer-1A	-0.13	88	-0.1	0	N/A
hsa-miR-26a-5p	647-653	7mer-m8	-0.19	83	-0.14	0.726	< 0.1
hsa-miR-26b-5p	647-653	7mer-m8	-0.19	82	-0.14	0.726	< 0.1
hsa-miR-1297	647-653	7mer-m8	-0.17	79	-0.13	0.726	< 0.1
hsa-miR-4465	647-653	7mer-m8	-0.14	67	-0.11	0.726	< 0.1
hsa-miR-6831-3p	660-666	7mer-1A	-0.1	82	-0.08	0	N/A
hsa-miR-5186	676-682	7mer-m8	-0.16	89	-0.12	0	N/A
hsa-miR-4756-3p	678-684	7mer-m8	-0.13	92	-0.1	0	N/A
hsa-miR-4311	688-694	7mer-m8	-0.02	52	-0.02	0	N/A
hsa-miR-335-5p	713-719	7mer-1A	-0.05	75	-0.04	1.857	N/A
hsa-miR-4272	716-722	7mer-1A	-0.01	53	-0.01	0	N/A
hsa-miR-5681b	719-725	7mer-1A	-0.1	68	-0.08	0	N/A
hsa-miR-4790-3p	722-728	7mer-m8	-0.2	93	-0.15	0	N/A
hsa-miR-4531	726-732	7mer-m8	-0.14	83	-0.11	0	N/A
hsa-miR-5703	726-732	7mer-1A	-0.13	83	-0.1	0	N/A
hsa-miR-4434	726-732	7mer-1A	-0.12	82	-0.09	0	N/A
hsa-miR-4516	726-732	7mer-1A	-0.04	78	-0.03	0	N/A
hsa-miR-6849-5p	729-735	7mer-1A	-0.1	85	-0.08	0	N/A
hsa-miR-3681-5p	729-735	7mer-1A	-0.12	82	-0.09	0	N/A
hsa-miR-633	732-739	8mer	-0.12	86	-0.09	0.072	N/A
hsa-miR-569	735-741	7mer-1A	-0.17	92	-0.13	0.021	N/A
hsa-miR-2053	735-741	7mer-m8	-0.04	88	-0.03	0	N/A
hsa-miR-33a-3p	738-744	7mer-1A	-0.14	95	-0.11	0	N/A
hsa-miR-409-3p	738-744	7mer-1A	-0.06	91	-0.04	0.06	N/A
hsa-miR-6869-5p	748-754	7mer-1A	-0.07	84	-0.05	0	N/A
hsa-miR-8081	749-755	7mer-1A	-0.1	77	-0.07	0.273	N/A
hsa-miR-887-3p	756-762	7mer-m8	-0.32	94	-0.24	0.021	N/A
hsa-miR-31-3p	761-767	7mer-1A	-0.12	79	-0.09	0	N/A
hsa-miR-4666a-5p	776-782	7mer-m8	-0.15	86	-0.11	0	N/A
hsa-miR-4495	784-791	8mer	-0.14	92	-0.1	0	N/A
hsa-miR-411-3p	785-791	7mer-1A	-0.01	49	-0.01	0.06	N/A
hsa-miR-379-3p	785-791	7mer-1A	-0.01	48	-0.01	0.06	N/A
hsa-miR-380-3p	785-791	7mer-1A	-0.01	33	-0.01	0.021	N/A
hsa-miR-7-2-3p	791-797	7mer-m8	-0.02	72	-0.02	0	N/A
hsa-miR-7-1-3p	791-797	7mer-m8	-0.02	72	-0.02	0	N/A
hsa-miR-1292-5p	795-801	7mer-1A	-0.17	89	-0.13	0.454	N/A
hsa-miR-8059	795-801	7mer-1A	-0.16	87	-0.12	0	N/A
hsa-miR-4471	795-801	7mer-1A	-0.15	79	-0.11	0	N/A
hsa-miR-450a-1-3p	796-803	8mer	-0.22	95	-0.17	0.072	N/A
hsa-miR-6513-5p	797-803	7mer-1A	-0.1	86	-0.07	0	N/A
hsa-miR-3913-5p	797-803	7mer-1A	-0.07	85	-0.05	0.072	N/A
hsa-miR-3122	797-803	7mer-1A	-0.03	81	-0.02	0.072	N/A
hsa-miR-887-5p	797-803	7mer-1A	-0.13	78	-0.1	0	N/A
hsa-miR-5591-3p	821-828	8mer	-0.38	97	-0.28	0	N/A
hsa-miR-660-5p	821-827	7mer-1A	-0.12	79	-0.09	0.349	N/A
hsa-miR-126-5p	830-837	8mer	-0.04	79	-0.03	0	N/A
hsa-miR-4795-3p	831-838	8mer	-0.05	79	-0.04	0	N/A
hsa-miR-513c-3p	837-843	7mer-1A	-0.01	57	-0.01	0	N/A
hsa-miR-3606-3p	837-843	7mer-1A	-0.01	57	-0.01	0	N/A
hsa-miR-513a-3p	837-843	7mer-1A	-0.01	57	-0.01	0	N/A
hsa-miR-7157-5p	843-849	7mer-m8	-0.19	93	-0.15	0	N/A
hsa-miR-4310	843-849	7mer-m8	-0.12	93	-0.09	0	N/A
hsa-miR-653-5p	848-854	7mer-m8	-0.02	35	-0.02	0.045	N/A
hsa-miR-494-3p	848-854	7mer-1A	-0.01	33	-0.01	0.045	N/A
hsa-miR-3140-5p	851-857	7mer-1A	-0.07	74	-0.02	0	N/A
hsa-miR-4793-5p	853-859	7mer-m8	-0.16	89	-0.04	0	N/A
hsa-miR-4422	857-863	7mer-m8	-0.02	57	0	0	N/A
hsa-miR-548e-5p	858-864	7mer-m8	-0.02	39	0	0	N/A
hsa-miR-1208	870-876	7mer-m8	-0.03	59	-0.01	0.021	N/A
hsa-miR-183-5p.2	873-879	7mer-m8	-0.11	73	-0.02	2.31	0.17
hsa-miR-891a-3p	874-880	7mer-m8	-0.17	87	-0.04	0	N/A
hsa-miR-4693-3p	878-885	8mer	-0.11	66	-0.03	0	N/A
hsa-miR-6761-5p	880-886	7mer-m8	-0.02	50	0	0.409	N/A
hsa-miR-4324	881-888	8mer	-0.16	88	-0.04	0	N/A
hsa-miR-1200	882-889	8mer	-0.23	94	-0.05	0	N/A
hsa-miR-544b	882-888	7mer-1A	-0.11	76	-0.02	0	N/A
hsa-miR-378a-5p	883-889	7mer-1A	-0.01	40	0	0.468	N/A
hsa-miR-668-3p	896-902	7mer-1A	-0.04	60	-0.01	1.085	N/A
hsa-miR-513b-3p	898-904	7mer-m8	-0.05	60	-0.01	0	N/A
hsa-miR-3662	901-907	7mer-1A	-0.01	47	0	0	N/A
hsa-miR-3978	925-932	8mer	-0.03	78	-0.01	0	N/A
hsa-miR-4715-5p	929-935	7mer-1A	-0.13	80	-0.03	0.072	N/A
hsa-miR-4259	929-935	7mer-1A	-0.16	78	-0.04	0	N/A
hsa-miR-4703-3p	930-937	8mer	-0.2	89	-0.05	0	N/A
hsa-miR-7852-3p	932-939	8mer	-0.23	93	-0.05	0.415	N/A
hsa-miR-3668	933-939	7mer-1A	-0.14	78	-0.03	0	N/A
hsa-miR-497-3p	944-950	7mer-1A	-0.01	64	0	0.072	N/A
hsa-miR-580-3p	955-961	7mer-m8	-0.09	86	-0.02	0.021	N/A
hsa-miR-1255a	958-964	7mer-m8	-0.23	89	-0.05	0.021	N/A
hsa-miR-1255b-5p	958-964	7mer-m8	-0.22	89	-0.05	0.021	N/A
hsa-miR-4733-5p	967-973	7mer-m8	-0.02	22	0	0	N/A
hsa-miR-6729-3p	969-975	7mer-1A	-0.01	31	0	0	N/A
hsa-miR-6870-3p	970-977	8mer	-0.03	66	-0.01	0	N/A
hsa-miR-148a-5p	975-981	7mer-m8	-0.02	37	0	0.072	N/A
hsa-miR-5582-5p	985-991	7mer-m8	-0.26	94	-0.06	0	N/A
hsa-miR-548an	987-993	7mer-m8	-0.08	72	-0.02	0	N/A
hsa-miR-5681a	989-995	7mer-1A	-0.07	70	-0.02	0.409	N/A
hsa-miR-6730-5p	989-995	7mer-1A	-0.05	69	-0.01	0.468	N/A
hsa-miR-6728-3p	1008-1014	7mer-m8	-0.12	85	-0.03	0	N/A
hsa-miR-548a-3p	1013-1019	7mer-1A	-0.01	47	0	0.021	N/A
hsa-miR-5582-3p	1013-1019	7mer-1A	-0.01	47	0	0	N/A
hsa-miR-548e-3p	1013-1019	7mer-1A	-0.01	46	0	0.021	N/A
hsa-miR-548ar-3p	1013-1019	7mer-1A	-0.01	46	0	0.021	N/A
hsa-miR-548az-3p	1013-1019	7mer-1A	-0.01	46	0	0.021	N/A
hsa-miR-548f-3p	1013-1019	7mer-1A	-0.01	45	0	0.021	N/A
hsa-miR-590-3p	1018-1025	8mer	-0.03	79	-0.01	0.411	N/A
hsa-miR-4775	1019-1025	7mer-m8	-0.02	47	0	0	N/A
hsa-miR-4735-5p	1020-1026	7mer-m8	-0.07	86	-0.02	0	N/A
hsa-miR-3129-3p	1022-1028	7mer-m8	-0.09	88	-0.02	0	N/A
hsa-miR-5583-5p	1022-1028	7mer-m8	-0.06	83	-0.01	0	N/A
hsa-miR-7844-5p	1024-1030	7mer-1A	-0.02	69	-0.01	0	N/A
hsa-miR-337-3p	1029-1035	7mer-m8	-0.08	64	-0.02	0.075	N/A
hsa-miR-5100	1034-1040	7mer-m8	-0.06	77	-0.01	0	N/A
hsa-miR-1288-5p	1034-1040	7mer-1A	-0.05	65	-0.01	0	N/A
hsa-miR-4330	1035-1041	7mer-m8	-0.02	50	0	0	N/A
hsa-miR-449b-3p	1042-1048	7mer-1A	-0.14	87	-0.03	0	N/A
hsa-miR-5583-5p	1048-1055	8mer	-0.03	66	-0.01	0	N/A
hsa-miR-3129-3p	1048-1055	8mer	-0.03	66	-0.01	0	N/A
hsa-miR-4252	1056-1063	8mer	-0.21	95	-0.05	0	N/A
hsa-miR-3064-3p	1058-1064	7mer-1A	-0.16	81	-0.04	0	N/A
hsa-miR-4715-3p	1058-1064	7mer-1A	-0.09	79	-0.02	0	N/A
hsa-miR-5692a	1066-1073	8mer	-0.03	91	-0.01	0	N/A
hsa-miR-4799-5p	1069-1076	8mer	-0.15	96	-0.03	0	N/A
hsa-miR-576-5p	1071-1077	7mer-1A	-0.04	83	-0.01	0	N/A
hsa-miR-4263	1071-1077	7mer-1A	-0.05	81	-0.01	0	N/A
hsa-miR-3160-5p	1073-1080	8mer	-0.15	91	-0.03	0	N/A
hsa-miR-8063	1082-1089	8mer	-0.03	86	-0.01	0	N/A
hsa-miR-4698	1083-1089	7mer-1A	-0.06	88	-0.01	0	N/A
hsa-miR-6870-3p	1088-1094	7mer-1A	-0.05	73	-0.01	0	N/A
hsa-miR-5571-5p	1091-1098	8mer	-0.05	87	-0.01	0	N/A
hsa-miR-6844	1095-1106	non-canonical	N/A	N/A	N/A	0	N/A
hsa-miR-6844	1095-1106	non-canonical	N/A	N/A	N/A	0	N/A
hsa-miR-4482-3p	1104-1111	8mer	-0.03	67	-0.01	0	N/A
hsa-miR-7159-3p	1105-1111	7mer-1A	-0.04	73	-0.01	0	N/A
hsa-miR-1250-3p	1108-1114	7mer-m8	-0.06	88	-0.01	0	N/A
hsa-miR-4503	1120-1127	8mer	-0.09	66	-0.02	0	N/A
hsa-miR-6792-5p	1120-1126	7mer-1A	-0.01	43	0	0	N/A
hsa-miR-153-5p	1129-1135	7mer-m8	-0.02	50	0	0.072	N/A
hsa-miR-3143	1132-1138	7mer-m8	-0.06	79	-0.01	0	N/A
hsa-miR-543	1132-1138	7mer-1A	-0.01	53	0	0.18	N/A
hsa-miR-410-3p	1135-1141	7mer-m8	-0.04	90	-0.01	0.161	N/A
hsa-miR-4698	1140-1146	7mer-1A	-0.07	90	-0.02	0	N/A
hsa-miR-8063	1140-1146	7mer-1A	-0.01	54	0	0	N/A
hsa-miR-607	1142-1148	7mer-1A	-0.01	40	0	0	N/A
hsa-miR-130b-5p	1145-1151	7mer-m8	-0.12	88	-0.03	0.072	N/A
hsa-miR-340-5p	1163-1169	7mer-1A	-0.01	51	0	0.994	N/A
hsa-miR-4494	1174-1181	8mer	-0.23	94	-0.05	0	N/A
hsa-miR-499b-5p	1175-1181	7mer-1A	-0.06	68	-0.01	0	N/A
hsa-miR-29b-3p	1186-1193	8mer	-0.27	90	-0.06	0	< 0.1
hsa-miR-29a-3p	1186-1193	8mer	-0.27	90	-0.06	0	< 0.1
hsa-miR-29c-3p	1186-1193	8mer	-0.27	90	-0.06	0	< 0.1
hsa-miR-5682	1187-1193	7mer-m8	-0.18	88	-0.04	0	N/A
hsa-miR-6871-3p	1187-1193	7mer-1A	-0.09	73	-0.02	0	N/A
hsa-miR-186-3p	1195-1201	7mer-1A	-0.01	50	0	0	N/A
hsa-miR-4733-5p	1196-1203	8mer	-0.23	96	-0.05	0	N/A
hsa-miR-548p	1208-1215	8mer	-0.03	62	-0.01	0.021	N/A
hsa-miR-4766-3p	1210-1216	7mer-1A	-0.04	53	-0.01	0	N/A
hsa-miR-885-5p	1214-1220	7mer-1A	-0.01	35	0	0.072	N/A
hsa-miR-7151-5p	1216-1222	7mer-1A	-0.01	43	0	0	N/A
hsa-miR-33a-5p	1230-1236	7mer-m8	-0.02	60	0	0.131	< 0.1
hsa-miR-33b-5p	1230-1236	7mer-m8	-0.02	60	0	0.131	< 0.1
hsa-miR-20a-3p	1231-1238	8mer	-0.22	94	-0.05	0	N/A
hsa-miR-4778-5p	1235-1241	7mer-1A	-0.01	33	0	0	N/A
hsa-miR-630	1236-1242	7mer-m8	-0.02	19	0	0.021	N/A
hsa-miR-4678	1238-1245	8mer	-0.08	69	-0.02	0	N/A
hsa-miR-331-5p	1239-1245	7mer-m8	-0.05	50	-0.01	0.072	N/A
hsa-miR-4645-3p	1252-1258	7mer-1A	-0.2	87	-0.05	0	N/A
hsa-miR-4307	1262-1268	7mer-m8	-0.02	43	0	0	N/A
hsa-miR-33a-3p	1263-1269	7mer-m8	-0.02	49	0	0	N/A
hsa-miR-1257	1266-1273	8mer	-0.22	93	-0.05	0	N/A
hsa-miR-3611	1268-1274	7mer-1A	-0.05	66	-0.01	0	N/A
hsa-miR-758-3p	1269-1275	7mer-1A	-0.02	53	0	1.543	N/A
hsa-miR-494-3p	1275-1282	8mer	-0.08	86	-0.02	0.957	N/A
hsa-miR-653-5p	1276-1282	7mer-m8	-0.06	72	-0.01	1.082	N/A
hsa-miR-3121-3p	1284-1290	7mer-m8	-0.02	48	0	0.021	N/A
hsa-miR-548c-3p	1287-1293	7mer-1A	-0.01	57	0	0.021	N/A
hsa-miR-4797-5p	1297-1303	7mer-m8	-0.06	88	-0.01	0	N/A
hsa-miR-302d-5p	1304-1310	7mer-1A	-0.01	50	0	0	N/A
hsa-miR-302b-5p	1304-1310	7mer-1A	-0.01	49	0	0	N/A
hsa-miR-3942-3p	1314-1320	7mer-1A	-0.01	34	0	0.409	N/A
hsa-miR-516a-3p	1314-1325	non-canonical	N/A	N/A	N/A	0	N/A
hsa-miR-516b-3p	1314-1325	non-canonical	N/A	N/A	N/A	0	N/A
hsa-miR-516a-3p	1314-1325	non-canonical	N/A	N/A	N/A	0	N/A
hsa-miR-516b-3p	1314-1325	non-canonical	N/A	N/A	N/A	0	N/A
hsa-miR-3124-3p	1320-1327	8mer	-0.13	88	-0.03	0	N/A
hsa-miR-513c-3p	1326-1332	7mer-m8	-0.06	95	-0.01	0	N/A
hsa-miR-513a-3p	1326-1332	7mer-m8	-0.06	95	-0.01	0	N/A
hsa-miR-3606-3p	1326-1332	7mer-m8	-0.02	78	0	0	N/A
hsa-miR-4282	1327-1333	7mer-m8	-0.02	66	0	0	N/A
hsa-miR-548c-3p	1336-1342	7mer-1A	-0.01	57	0	0.021	N/A
hsa-miR-4744	1346-1352	7mer-m8	-0.04	58	-0.01	0	N/A
hsa-miR-1278	1353-1359	7mer-m8	-0.12	78	-0.03	0.021	N/A
hsa-miR-4797-3p	1356-1362	7mer-m8	-0.08	71	-0.02	0	N/A
hsa-miR-3117-5p	1361-1367	7mer-1A	-0.16	82	-0.04	0	N/A
hsa-miR-425-5p	1362-1369	8mer	-0.15	91	-0.03	0.298	< 0.1
hsa-miR-31-3p	1366-1372	7mer-1A	-0.03	48	-0.01	0	N/A
hsa-miR-6828-3p	1369-1375	7mer-1A	-0.05	66	-0.01	0	N/A
hsa-miR-6071	1369-1375	7mer-1A	-0.05	58	-0.01	0	N/A
hsa-miR-4778-5p	1371-1377	7mer-1A	-0.01	42	0	0	N/A
hsa-miR-3607-3p	1379-1386	8mer	-0.16	93	-0.04	0	N/A
hsa-miR-3686	1380-1386	7mer-m8	-0.06	59	-0.01	0.409	N/A
hsa-miR-376b-3p	1390-1396	7mer-m8	-0.04	36	-0.01	0.426	N/A
hsa-miR-376a-3p	1390-1396	7mer-m8	-0.04	36	-0.01	0.426	N/A
hsa-miR-216a-5p	1394-1401	8mer	-0.05	62	-0.01	0.639	< 0.1
hsa-miR-216b-5p	1395-1401	7mer-1A	-0.01	27	0	0.639	< 0.1
hsa-miR-5692a	1398-1404	7mer-m8	-0.02	73	0	0	N/A
hsa-miR-548c-3p	1401-1407	7mer-1A	-0.01	57	0	0.021	N/A
hsa-miR-4495	1420-1426	7mer-m8	-0.06	73	-0.01	0	N/A
hsa-miR-203a-3p.1	1423-1429	7mer-m8	-0.08	82	-0.02	1.766	0.23
hsa-miR-5093	1424-1430	7mer-m8	-0.09	78	-0.02	0	N/A
hsa-miR-5584-5p	1426-1432	7mer-m8	-0.07	73	-0.02	0	N/A
hsa-miR-6834-5p	1428-1434	7mer-m8	-0.17	88	-0.04	0	N/A
hsa-miR-4510	1428-1434	7mer-1A	-0.16	77	-0.04	0	N/A
hsa-miR-3126-5p	1428-1434	7mer-1A	-0.09	77	-0.02	0	N/A
hsa-miR-6875-5p	1428-1434	7mer-1A	-0.07	74	-0.02	0	N/A
hsa-miR-6129	1428-1434	7mer-1A	-0.14	72	-0.03	0	N/A
hsa-miR-6130	1428-1434	7mer-1A	-0.14	72	-0.03	0	N/A
hsa-miR-6133	1428-1434	7mer-1A	-0.11	65	-0.03	0	N/A
hsa-miR-6127	1428-1434	7mer-1A	-0.11	64	-0.03	0	N/A
hsa-miR-4419a	1428-1434	7mer-1A	-0.1	62	-0.02	0	N/A
hsa-miR-580-5p	1440-1446	7mer-1A	-0.01	38	0	0	N/A
hsa-miR-4642	1446-1452	7mer-1A	-0.06	64	-0.01	0	N/A
hsa-miR-4282	1451-1457	7mer-1A	-0.01	49	0	0	N/A
hsa-miR-4495	1454-1460	7mer-m8	-0.02	30	0	0	N/A
hsa-miR-4659b-5p	1458-1464	7mer-m8	-0.03	49	-0.01	0	N/A
hsa-miR-4659a-5p	1458-1464	7mer-m8	-0.02	36	0	0	N/A
hsa-miR-4769-3p	1459-1465	7mer-m8	-0.02	44	0	0	N/A
hsa-miR-6817-5p	1459-1465	7mer-m8	-0.02	43	0	0	N/A
hsa-miR-5002-3p	1461-1468	8mer	-0.22	87	-0.05	0	N/A
hsa-miR-6797-3p	1465-1471	7mer-m8	-0.03	59	-0.01	0	N/A
hsa-miR-6076	1465-1471	7mer-m8	-0.02	45	0	0	N/A
hsa-miR-3622b-5p	1467-1473	7mer-1A	-0.01	24	0	0	N/A
hsa-miR-5693	1470-1477	8mer	-0.12	90	-0.03	0	N/A
hsa-miR-194-3p	1471-1477	7mer-1A	-0.04	65	-0.01	0.415	N/A
hsa-miR-4697-3p	1472-1478	7mer-m8	-0.16	78	-0.04	0	N/A
hsa-miR-5702	1474-1480	7mer-m8	-0.1	67	-0.02	0	N/A
hsa-miR-3121-3p	1483-1489	7mer-1A	-0.01	35	0	0.021	N/A
hsa-miR-374c-3p	1490-1497	8mer	-0.28	95	-0.06	0	N/A
hsa-miR-4524a-3p	1515-1522	8mer	-0.03	44	-0.01	0.021	N/A
hsa-miR-5586-3p	1520-1526	7mer-m8	-0.02	24	0	0	N/A
hsa-miR-759	1521-1527	7mer-m8	-0.03	68	-0.01	0.072	N/A
hsa-miR-4797-5p	1522-1528	7mer-m8	-0.02	63	0	0	N/A
hsa-miR-4524a-3p	1525-1531	7mer-m8	-0.02	32	0	0	N/A
hsa-miR-6878-5p	1528-1534	7mer-1A	-0.16	81	-0.04	0	N/A
hsa-miR-30c-1-3p	1528-1534	7mer-m8	-0.02	37	0	0	N/A
hsa-miR-30c-2-3p	1528-1534	7mer-m8	-0.02	34	0	0	N/A
hsa-miR-6788-5p	1528-1534	7mer-m8	-0.02	32	0	0	N/A
hsa-miR-6731-5p	1528-1534	7mer-1A	-0.01	20	0	0	N/A
hsa-miR-8085	1528-1534	7mer-1A	-0.01	20	0	0	N/A
hsa-miR-3192-5p	1529-1535	7mer-m8	-0.02	45	0	0.021	N/A
hsa-miR-661	1531-1537	7mer-m8	-0.03	37	-0.01	0.075	N/A
hsa-miR-6849-3p	1534-1541	8mer	-0.03	48	-0.01	0	N/A
hsa-miR-6720-5p	1535-1541	7mer-m8	-0.03	43	-0.01	0	N/A
hsa-miR-6512-3p	1535-1541	7mer-m8	-0.02	34	0	0	N/A
hsa-miR-455-3p.1	1538-1544	7mer-m8	-0.02	33	0	0.098	< 0.1
hsa-miR-455-3p.2	1540-1546	7mer-m8	-0.02	66	0	0.098	< 0.1
hsa-miR-17-3p	1541-1547	7mer-m8	-0.02	48	0	0.075	N/A
hsa-miR-4418	1542-1548	7mer-m8	-0.02	52	0	0	N/A
hsa-miR-509-3-5p	1542-1548	7mer-m8	-0.02	51	0	0	N/A
hsa-miR-509-5p	1542-1548	7mer-m8	-0.02	51	0	0	N/A
hsa-miR-1273g-3p	1544-1550	7mer-m8	-0.15	84	-0.03	0	N/A
hsa-miR-4768-3p	1557-1563	7mer-m8	-0.02	38	0	0.072	N/A
hsa-miR-4722-5p	1558-1564	7mer-m8	-0.02	34	0	0	N/A
hsa-miR-940	1560-1566	7mer-m8	-0.04	61	-0.01	0.075	N/A
hsa-miR-6808-5p	1560-1566	7mer-m8	-0.02	43	0	0.075	N/A
hsa-miR-6893-5p	1560-1566	7mer-m8	-0.02	43	0	0.075	N/A
hsa-miR-1827	1561-1568	8mer	-0.03	33	-0.01	0.021	N/A
hsa-miR-4649-3p	1563-1569	7mer-m8	-0.03	61	-0.01	0	N/A
hsa-miR-7160-5p	1564-1570	7mer-m8	-0.02	31	0	0	N/A
hsa-miR-665	1564-1575	non-canonical	N/A	N/A	N/A	0	N/A
hsa-miR-665	1564-1575	non-canonical	N/A	N/A	N/A	0	N/A
hsa-miR-4478	1566-1572	7mer-m8	-0.02	54	0	0	N/A
hsa-miR-4419b	1566-1572	7mer-m8	-0.02	54	0	0	N/A
hsa-miR-3929	1566-1572	7mer-m8	-0.02	54	0	0	N/A
hsa-miR-485-5p	1567-1573	7mer-m8	-0.02	18	0	0.193	N/A
hsa-miR-6884-5p	1567-1573	7mer-m8	-0.02	17	0	0.193	N/A
hsa-miR-6746-5p	1571-1577	7mer-1A	-0.16	65	-0.04	0	N/A
hsa-miR-6771-5p	1571-1577	7mer-m8	-0.12	43	-0.03	0	N/A
hsa-miR-6514-3p	1590-1596	7mer-m8	-0.02	42	0	0	N/A
hsa-miR-214-5p	1590-1596	7mer-1A	-0.01	32	0	0.06	< 0.1
hsa-miR-6811-3p	1590-1596	7mer-1A	-0.02	30	0	0	N/A
hsa-miR-550a-3-5p	1591-1597	7mer-m8	-0.02	17	0	0.021	N/A
hsa-miR-550a-5p	1591-1597	7mer-m8	-0.02	17	0	0.021	N/A
hsa-miR-1271-3p	1591-1597	7mer-m8	-0.02	16	0	0.021	N/A
hsa-miR-885-3p	1599-1606	8mer	-0.05	53	-0.01	0.021	N/A
hsa-miR-1268a	1605-1611	7mer-m8	-0.08	22	-0.02	0	N/A
hsa-miR-1268b	1605-1611	7mer-m8	-0.08	22	-0.02	0	N/A
hsa-miR-744-5p	1608-1614	7mer-m8	-0.24	77	-0.05	0.029	N/A
hsa-miR-663a	1609-1616	8mer	-0.31	86	-0.07	0	N/A
hsa-miR-1908-5p	1609-1616	8mer	-0.3	86	-0.07	0	N/A
hsa-miR-6787-5p	1609-1616	8mer	-0.3	84	-0.07	0	N/A
hsa-miR-548ar-3p	1615-1621	7mer-m8	-0.02	61	0	0.021	N/A
hsa-miR-548a-3p	1615-1621	7mer-m8	-0.02	60	0	0.021	N/A
hsa-miR-548e-3p	1615-1621	7mer-m8	-0.02	59	0	0.021	N/A
hsa-miR-548f-3p	1615-1621	7mer-m8	-0.02	59	0	0.021	N/A
hsa-miR-548az-3p	1615-1621	7mer-m8	-0.02	59	0	0.021	N/A
hsa-miR-570-3p	1617-1623	7mer-1A	-0.11	82	-0.02	0	N/A
hsa-miR-4517	1621-1627	7mer-m8	-0.05	71	-0.01	0	N/A
hsa-miR-548c-3p	1625-1631	7mer-1A	-0.01	57	0	0.021	N/A
hsa-miR-4684-5p	1632-1638	7mer-m8	-0.05	66	-0.01	0	N/A
hsa-miR-6818-3p	1634-1640	7mer-m8	-0.02	38	0	0	N/A
hsa-miR-6895-3p	1634-1640	7mer-1A	-0.01	32	0	0	N/A
hsa-miR-593-3p	1634-1640	7mer-1A	-0.01	24	0	0.021	N/A
hsa-miR-4421	1636-1642	7mer-m8	-0.04	48	-0.01	0	N/A
hsa-miR-5699-3p	1636-1642	7mer-m8	-0.02	28	0	0	N/A
hsa-miR-339-5p	1637-1643	7mer-m8	-0.14	77	-0.03	0.06	N/A
hsa-miR-10b-5p	1638-1644	7mer-m8	-0.07	72	-0.02	0.06	< 0.1
hsa-miR-10a-5p	1638-1644	7mer-m8	-0.07	71	-0.02	0.06	< 0.1
hsa-miR-6732-3p	1639-1645	7mer-m8	-0.11	73	-0.02	0	N/A
hsa-miR-548as-3p	1641-1647	7mer-m8	-0.02	64	0	0	N/A
hsa-miR-548al	1646-1652	7mer-m8	-0.12	62	-0.03	0	N/A
hsa-miR-4445-3p	1646-1652	7mer-m8	-0.12	60	-0.03	0	N/A
hsa-miR-3926	1654-1660	7mer-1A	-0.04	39	-0.01	0	N/A
hsa-miR-548s	1654-1660	7mer-m8	-0.02	25	0	0	N/A
hsa-miR-3190-5p	1655-1661	7mer-m8	-0.02	31	-0.01	0	N/A
hsa-miR-6849-3p	1660-1666	7mer-m8	-0.02	29	0	0	N/A
hsa-miR-4433a-3p	1673-1680	8mer	-0.03	66	-0.01	0.021	N/A
hsa-miR-4768-3p	1674-1680	7mer-1A	-0.04	61	-0.01	0.072	N/A
hsa-miR-4459	1674-1680	7mer-1A	-0.01	37	0	0	N/A
hsa-miR-7162-3p	1680-1686	7mer-m8	-0.02	52	0	0	N/A
hsa-miR-544b	1681-1687	7mer-m8	-0.02	33	0	0	N/A
hsa-miR-3622b-3p	1683-1690	8mer	-0.03	51	-0.01	0	N/A
hsa-miR-3622a-3p	1683-1690	8mer	-0.03	47	-0.01	0	N/A
hsa-miR-6765-3p	1684-1690	7mer-1A	-0.01	38	0	0	N/A
hsa-miR-3165	1690-1696	7mer-m8	-0.02	21	0	0.021	N/A
hsa-miR-363-5p	1691-1698	8mer	-0.06	51	-0.01	0	N/A
hsa-miR-6745	1691-1698	8mer	-0.07	49	-0.02	0	N/A
hsa-miR-6756-5p	1692-1698	7mer-1A	-0.09	47	-0.02	0	N/A
hsa-miR-4483	1692-1698	7mer-1A	-0.01	34	0	0	N/A
hsa-miR-6766-5p	1692-1698	7mer-1A	-0.03	29	-0.01	0	N/A
hsa-miR-1293	1692-1698	7mer-1A	-0.01	16	0	0	N/A
hsa-miR-6748-5p	1693-1699	7mer-m8	-0.02	16	0	0	N/A
hsa-miR-6769b-5p	1694-1700	7mer-m8	-0.06	59	-0.01	0	N/A
hsa-miR-6769a-5p	1694-1700	7mer-m8	-0.05	49	-0.01	0	N/A
hsa-miR-4761-5p	1697-1703	7mer-m8	-0.02	33	0	0	N/A
hsa-miR-4480	1700-1706	7mer-1A	-0.01	27	0	0	N/A
hsa-miR-6728-5p	1705-1712	8mer	-0.03	58	-0.01	0	N/A
hsa-miR-5187-5p	1705-1711	7mer-1A	-0.07	52	-0.02	0	N/A
hsa-miR-6513-5p	1706-1713	8mer	-0.03	62	-0.01	0	N/A
hsa-miR-769-3p	1706-1712	7mer-1A	-0.01	51	0	0.021	N/A
hsa-miR-450b-3p	1706-1712	7mer-1A	-0.01	47	0	0.021	N/A
hsa-miR-5089-5p	1706-1712	7mer-1A	-0.01	28	0	0	N/A
hsa-miR-3122	1707-1713	7mer-1A	-0.01	41	0	0.072	N/A
hsa-miR-3913-5p	1707-1713	7mer-1A	-0.01	35	0	0.072	N/A
hsa-miR-450a-1-3p	1707-1713	7mer-1A	-0.02	26	0	0.072	N/A
hsa-miR-887-5p	1707-1713	7mer-1A	-0.01	21	0	0	N/A
hsa-miR-383-3p	1713-1719	7mer-m8	-0.02	34	0	0	N/A
hsa-miR-7977	1716-1722	7mer-m8	-0.02	47	0	0	N/A
hsa-miR-4798-3p	1730-1736	7mer-m8	-0.06	59	-0.01	0	N/A
hsa-miR-3164	1734-1740	7mer-1A	-0.01	18	0	0	N/A
hsa-miR-3118	1734-1740	7mer-1A	-0.01	18	0	0.06	N/A
hsa-miR-134-5p	1734-1740	7mer-1A	-0.01	18	0	0.06	N/A
hsa-miR-6820-3p	1734-1740	7mer-1A	-0.01	18	0	0	N/A
hsa-miR-374c-3p	1748-1755	8mer	-0.12	82	-0.03	0	N/A
hsa-miR-5680	1756-1762	7mer-1A	-0.01	53	0	0	N/A
hsa-miR-3121-3p	1759-1766	8mer	-0.03	68	-0.01	0.021	N/A
hsa-miR-95-5p	1763-1769	7mer-m8	-0.02	22	0	0.072	N/A
hsa-miR-2052	1773-1779	7mer-1A	-0.1	79	-0.02	0	N/A
hsa-miR-19a-5p	1773-1779	7mer-1A	-0.01	34	0	0.072	N/A
hsa-miR-19b-2-5p	1773-1779	7mer-1A	-0.01	34	0	0.072	N/A
hsa-miR-19b-1-5p	1773-1779	7mer-1A	-0.01	34	0	0.072	N/A
hsa-miR-4307	1774-1780	7mer-m8	-0.02	43	0	0	N/A
hsa-miR-489-3p	1779-1785	7mer-1A	-0.01	47	0	2.619	0.14
hsa-miR-514a-3p	1780-1786	7mer-1A	-0.05	66	-0.01	0.075	N/A
hsa-miR-514b-3p	1780-1786	7mer-1A	-0.05	66	-0.01	0.075	N/A
hsa-miR-433-3p	1787-1793	7mer-m8	-0.04	62	-0.01	0.882	N/A
hsa-miR-583	1794-1800	7mer-m8	-0.02	58	0	0.075	N/A
hsa-miR-6512-5p	1802-1808	7mer-1A	-0.1	78	-0.02	0	N/A
hsa-miR-3671	1809-1815	7mer-m8	-0.02	41	0	0	N/A
hsa-miR-372-5p	1810-1817	8mer	-0.03	77	-0.01	0.072	N/A
hsa-miR-616-5p	1811-1817	7mer-1A	-0.11	88	-0.02	0.021	N/A
hsa-miR-373-5p	1811-1817	7mer-1A	-0.06	81	-0.01	0.021	N/A
hsa-miR-371b-5p	1811-1817	7mer-1A	-0.06	80	-0.01	0.021	N/A
hsa-miR-371a-5p	1811-1817	7mer-1A	-0.01	41	0	3.002	N/A
hsa-miR-7111-3p	1814-1820	7mer-m8	-0.11	80	-0.03	0	N/A
hsa-miR-6769b-3p	1814-1820	7mer-1A	-0.06	67	-0.01	0	N/A
hsa-miR-4723-3p	1814-1820	7mer-1A	-0.04	56	-0.01	0	N/A
hsa-miR-3183	1814-1820	7mer-1A	-0.01	36	0	0	N/A
hsa-miR-5196-3p	1816-1822	7mer-m8	-0.15	87	-0.03	0	N/A
hsa-miR-3646	1823-1829	7mer-m8	-0.02	48	0	0	N/A
hsa-miR-203a-3p.1	1825-1831	7mer-1A	-0.03	60	-0.01	1.012	0.23
hsa-miR-4797-5p	1849-1855	7mer-m8	-0.02	63	0	0.409	N/A
hsa-miR-4520-3p	1852-1858	7mer-m8	-0.06	60	-0.01	0	N/A
hsa-miR-3138	1853-1859	7mer-m8	-0.1	49	-0.02	0	N/A
hsa-miR-4999-3p	1860-1866	7mer-1A	-0.01	24	0	0	N/A
hsa-miR-5096	1863-1869	7mer-1A	-0.01	44	0	0	N/A
hsa-miR-4307	1866-1872	7mer-m8	-0.02	43	0	0	N/A
hsa-miR-4666b	1869-1875	7mer-m8	-0.04	55	-0.01	0	N/A
hsa-miR-548q	1873-1879	7mer-m8	-0.18	93	-0.04	0	N/A
hsa-miR-3148	1874-1885	non-canonical	N/A	N/A	N/A	0	N/A
hsa-miR-3148	1874-1885	non-canonical	N/A	N/A	N/A	0	N/A
hsa-miR-582-3p	1875-1881	7mer-m8	-0.07	73	-0.02	0.072	N/A
hsa-miR-548ar-3p	1877-1883	7mer-m8	-0.02	61	0	0	N/A
hsa-miR-548a-3p	1877-1883	7mer-m8	-0.02	60	0	0	N/A
hsa-miR-548e-3p	1877-1883	7mer-m8	-0.02	59	0	0	N/A
hsa-miR-548f-3p	1877-1883	7mer-m8	-0.02	59	0	0	N/A
hsa-miR-548az-3p	1877-1883	7mer-m8	-0.02	59	0	0	N/A
hsa-miR-548am-3p	1878-1885	8mer	-0.03	84	-0.01	0.072	N/A
hsa-miR-548ah-3p	1878-1885	8mer	-0.03	84	-0.01	0.072	N/A
hsa-miR-548x-3p	1878-1885	8mer	-0.03	84	-0.01	0.072	N/A
hsa-miR-548aj-3p	1878-1885	8mer	-0.03	84	-0.01	0.072	N/A
hsa-miR-548aq-3p	1878-1885	8mer	-0.03	84	-0.01	0.072	N/A
hsa-miR-548j-3p	1878-1885	8mer	-0.03	84	-0.01	0.072	N/A
hsa-miR-548ae-3p	1878-1885	8mer	-0.03	84	-0.01	0.072	N/A
hsa-miR-548ac	1879-1885	7mer-1A	-0.01	57	0	0.347	N/A
hsa-miR-548z	1879-1885	7mer-1A	-0.01	57	0	0.347	N/A
hsa-miR-548bb-3p	1879-1885	7mer-1A	-0.01	57	0	0.347	N/A
hsa-miR-548d-3p	1879-1885	7mer-1A	-0.01	57	0	0.347	N/A
hsa-miR-548h-3p	1879-1885	7mer-1A	-0.01	57	0	0.347	N/A
hsa-miR-7153-3p	1894-1900	7mer-1A	-0.1	81	-0.02	0	N/A
hsa-miR-3682-3p	1902-1908	7mer-m8	-0.04	32	-0.01	0	N/A
hsa-miR-1245b-3p	1904-1910	7mer-m8	-0.02	30	0	0	N/A
hsa-miR-7150	1908-1914	7mer-1A	-0.1	69	-0.02	0	N/A
hsa-miR-182-5p	1909-1915	7mer-1A	-0.08	58	-0.02	1.437	< 0.1
hsa-miR-1271-5p	1909-1915	7mer-1A	-0.01	32	0	1.437	< 0.1
hsa-miR-96-5p	1909-1915	7mer-1A	-0.01	29	0	1.437	< 0.1
hsa-miR-4312	1920-1926	7mer-1A	-0.07	82	-0.02	0	N/A
hsa-miR-532-5p	1921-1927	7mer-m8	-0.11	83	-0.03	1.371	N/A
hsa-miR-3646	1927-1933	7mer-m8	-0.02	48	0	0	N/A
hsa-miR-3662	1928-1935	8mer	-0.03	87	-0.01	0	N/A
hsa-miR-3163	1930-1936	7mer-m8	-0.02	65	0	0	N/A
hsa-miR-6507-5p	1934-1940	7mer-m8	-0.02	59	0	0	N/A
hsa-miR-186-5p	1935-1941	7mer-m8	-0.02	73	0	1.92	N/A
hsa-miR-4709-3p	1948-1954	7mer-m8	-0.02	55	-0.01	0.273	N/A
hsa-miR-7153-3p	1955-1961	7mer-m8	-0.11	82	-0.03	0	N/A
hsa-miR-6516-3p	1966-1972	7mer-1A	-0.03	37	-0.01	0	N/A
hsa-miR-4760-3p	1968-1974	7mer-m8	-0.02	54	0	0	N/A
hsa-miR-5580-3p	1977-1983	7mer-m8	-0.02	58	0	0	N/A
hsa-miR-4789-3p	1979-1985	7mer-m8	-0.02	40	0	0	N/A
hsa-miR-5697	1986-1992	7mer-1A	-0.09	82	-0.02	0	N/A
hsa-miR-1297	1986-1992	7mer-m8	-0.02	16	0	0.201	< 0.1
hsa-miR-26a-5p	1986-1992	7mer-m8	-0.02	16	0	0.201	< 0.1
hsa-miR-26b-5p	1986-1992	7mer-m8	-0.02	15	0	0.201	< 0.1
hsa-miR-4465	1986-1992	7mer-m8	-0.02	10	0	0.201	< 0.1
hsa-miR-554	1991-1997	7mer-1A	-0.06	62	-0.01	0.075	N/A
hsa-miR-3682-5p	1995-2001	7mer-m8	-0.05	61	-0.01	0	N/A
hsa-miR-4729	2001-2007	7mer-m8	-0.02	55	0	0	N/A
hsa-miR-497-3p	2006-2012	7mer-1A	-0.01	55	0	0.072	N/A
hsa-miR-3201	2019-2025	7mer-1A	-0.06	66	-0.01	0	N/A
hsa-miR-4791	2019-2025	7mer-1A	-0.07	54	-0.02	0	N/A
hsa-miR-1261	2020-2026	7mer-1A	-0.14	77	-0.03	0	N/A
hsa-miR-5004-3p	2021-2027	7mer-1A	-0.05	55	-0.01	0	N/A
hsa-miR-7850-5p	2022-2028	7mer-1A	-0.01	52	0	0	N/A
hsa-miR-329-5p	2026-2032	7mer-m8	-0.05	80	-0.01	0.072	N/A
hsa-miR-4761-5p	2029-2035	7mer-1A	-0.09	71	-0.02	0	N/A
hsa-miR-513c-5p	2031-2037	7mer-m8	-0.07	84	-0.02	0	N/A
hsa-miR-514b-5p	2031-2037	7mer-m8	-0.07	83	-0.02	0	N/A
hsa-miR-216a-5p	2033-2039	7mer-m8	-0.02	27	0	0	< 0.1
hsa-miR-4762-5p	2035-2041	7mer-m8	-0.02	41	0	0	N/A
hsa-miR-556-5p	2041-2047	7mer-1A	-0.02	51	-0.01	0.072	N/A
hsa-miR-337-3p	2045-2051	7mer-1A	-0.01	16	0	0.075	N/A
hsa-miR-3685	2046-2052	7mer-1A	-0.01	39	0	0	N/A
hsa-miR-384	2046-2052	7mer-1A	-0.01	32	0	2.645	N/A
hsa-miR-5696	2050-2056	7mer-1A	-0.07	85	-0.02	0	N/A
hsa-miR-664b-3p	2050-2056	7mer-1A	-0.01	42	0	0.075	N/A
hsa-miR-579-3p	2050-2056	7mer-1A	-0.01	41	0	0.075	N/A
hsa-miR-664a-3p	2051-2058	8mer	-0.03	70	-0.01	0.075	N/A
hsa-miR-6074	2053-2059	7mer-m8	-0.02	45	0	0	N/A
hsa-miR-195-3p	2055-2061	7mer-m8	-0.02	41	0	0	N/A
hsa-miR-16-2-3p	2055-2061	7mer-m8	-0.02	40	0	0	N/A
hsa-miR-338-5p	2056-2062	7mer-m8	-0.02	51	0	0	N/A
hsa-miR-6840-3p	2069-2075	7mer-m8	-0.02	49	0	0.273	N/A
hsa-miR-519b-5p	2076-2082	7mer-m8	-0.02	42	0	0.075	N/A
hsa-miR-523-5p	2076-2082	7mer-m8	-0.02	42	0	0.075	N/A
hsa-miR-522-5p	2076-2082	7mer-m8	-0.02	42	0	0.075	N/A
hsa-miR-519c-5p	2076-2082	7mer-m8	-0.02	42	0	0.075	N/A
hsa-miR-519a-5p	2076-2082	7mer-m8	-0.02	42	0	0.075	N/A
hsa-miR-518e-5p	2076-2082	7mer-m8	-0.02	42	0	0.075	N/A
hsa-miR-520c-5p	2076-2082	7mer-m8	-0.02	39	0	0.075	N/A
hsa-miR-526a	2076-2082	7mer-m8	-0.02	39	0	0.075	N/A
hsa-miR-518d-5p	2076-2082	7mer-m8	-0.02	39	0	0.075	N/A
hsa-miR-518f-5p	2076-2082	7mer-m8	-0.02	39	0	0.075	N/A
hsa-miR-520g-5p	2076-2082	7mer-1A	-0.01	24	0	0.021	N/A
hsa-miR-517-5p	2077-2083	7mer-m8	-0.02	23	0	0.075	N/A
hsa-miR-5684	2078-2084	7mer-m8	-0.02	29	0	0	N/A
hsa-miR-4522	2080-2086	7mer-1A	-0.05	47	-0.01	0	N/A
hsa-miR-345-5p	2081-2088	8mer	-0.1	87	-0.02	0.075	N/A
hsa-miR-6771-3p	2096-2102	7mer-1A	-0.01	42	0	0	N/A
hsa-miR-451b	2106-2112	7mer-m8	-0.04	57	-0.01	0	N/A
hsa-miR-2278	2109-2115	7mer-1A	-0.01	47	0	0	N/A
hsa-miR-3152-3p	2113-2119	7mer-m8	-0.13	82	-0.03	0	N/A
hsa-miR-595	2116-2122	7mer-1A	-0.01	44	0	0.075	N/A
hsa-miR-520d-5p	2128-2134	7mer-1A	-0.01	52	0	0.072	N/A
hsa-miR-524-5p	2128-2134	7mer-1A	-0.01	51	0	0.072	N/A
hsa-miR-4761-5p	2134-2140	7mer-1A	-0.01	29	0	0	N/A
hsa-miR-7158-5p	2137-2143	7mer-1A	-0.01	36	0	0	N/A
hsa-miR-1178-3p	2138-2144	7mer-1A	-0.01	33	0	0.021	N/A
hsa-miR-302f	2140-2146	7mer-m8	-0.05	62	-0.01	0.021	N/A
hsa-miR-4282	2143-2149	7mer-1A	-0.01	49	0	0	N/A
hsa-miR-4524a-3p	2159-2165	7mer-1A	-0.02	41	-0.01	0.021	N/A
hsa-miR-3672	2160-2166	7mer-1A	-0.1	82	-0.02	0	N/A
hsa-miR-6864-3p	2160-2166	7mer-1A	-0.01	33	0	0	N/A
hsa-miR-4461	2161-2167	7mer-m8	-0.02	29	0	0	N/A
hsa-miR-3915	2168-2174	7mer-m8	-0.12	78	-0.03	0	N/A
hsa-miR-3928-3p	2168-2174	7mer-1A	-0.01	50	0	0	N/A
hsa-miR-6729-3p	2186-2192	7mer-1A	-0.03	48	-0.01	0	N/A
hsa-miR-136-3p	2188-2194	7mer-1A	-0.07	71	-0.02	0	N/A
hsa-miR-3927-3p	2198-2204	7mer-1A	-0.19	86	-0.04	0.789	N/A
hsa-miR-6831-5p	2198-2204	7mer-1A	-0.12	74	-0.03	0.789	N/A
hsa-miR-202-3p	2203-2209	7mer-1A	-0.09	61	-0.02	0.471	N/A
hsa-miR-1294	2204-2211	8mer	-0.23	92	-0.05	0.021	N/A
hsa-miR-4316	2205-2211	7mer-1A	-0.04	65	-0.01	0	N/A
hsa-miR-4677-3p	2206-2212	7mer-m8	-0.08	74	-0.02	0.072	N/A
hsa-miR-1914-5p	2208-2214	7mer-1A	-0.02	52	0	0.273	N/A
hsa-miR-4668-3p	2212-2218	7mer-m8	-0.02	74	0	0	N/A
hsa-miR-548c-3p	2213-2220	8mer	-0.03	93	-0.01	0.021	N/A
hsa-miR-6891-3p	2220-2226	7mer-1A	-0.11	76	-0.02	0	N/A
hsa-miR-6072	2220-2226	7mer-1A	-0.06	67	-0.01	0	N/A
hsa-miR-500a-5p	2223-2229	7mer-1A	-0.05	74	-0.01	0.349	N/A
hsa-miR-4729	2231-2237	7mer-m8	-0.02	55	0	0	N/A
hsa-miR-548d-3p	2241-2248	8mer	-0.03	87	-0.01	0	N/A
hsa-miR-548bb-3p	2241-2248	8mer	-0.03	87	-0.01	0	N/A
hsa-miR-548z	2241-2248	8mer	-0.03	87	-0.01	0	N/A
hsa-miR-548h-3p	2241-2248	8mer	-0.03	87	-0.01	0	N/A
hsa-miR-548ac	2241-2248	8mer	-0.03	87	-0.01	0	N/A
hsa-miR-548aq-3p	2242-2248	7mer-1A	-0.01	50	0	0	N/A
hsa-miR-548ah-3p	2242-2248	7mer-1A	-0.01	50	0	0	N/A
hsa-miR-548ae-3p	2242-2248	7mer-1A	-0.01	50	0	0	N/A
hsa-miR-548am-3p	2242-2248	7mer-1A	-0.01	50	0	0	N/A
hsa-miR-548j-3p	2242-2248	7mer-1A	-0.01	50	0	0	N/A
hsa-miR-548x-3p	2242-2248	7mer-1A	-0.01	49	0	0	N/A
hsa-miR-548aj-3p	2242-2248	7mer-1A	-0.01	49	0	0	N/A
hsa-miR-4799-5p	2245-2251	7mer-1A	-0.06	87	-0.01	0	N/A
hsa-miR-3927-5p	2255-2261	7mer-m8	-0.11	71	-0.03	0	N/A
hsa-miR-454-5p	2256-2263	8mer	-0.35	96	-0.08	0	N/A
hsa-miR-6883-3p	2257-2263	7mer-m8	-0.13	81	-0.03	0	N/A
hsa-miR-7106-3p	2259-2266	8mer	-0.39	97	-0.08	0	N/A
hsa-miR-6772-3p	2261-2267	7mer-1A	-0.11	75	-0.03	0	N/A
hsa-miR-138-2-3p	2269-2275	7mer-1A	-0.01	48	0	0	N/A
hsa-miR-4482-3p	2270-2276	7mer-m8	-0.02	51	0	0	N/A
hsa-miR-4666a-3p	2278-2284	7mer-m8	-0.02	61	0	0	N/A
hsa-miR-374c-5p	2280-2286	7mer-m8	-0.06	62	-0.01	0.192	N/A
hsa-miR-655-3p	2280-2286	7mer-m8	-0.04	48	-0.01	0.192	N/A
hsa-miR-369-3p	2281-2287	7mer-m8	-0.02	73	0	0.201	N/A
hsa-miR-194-5p	2292-2298	7mer-m8	-0.06	63	-0.01	1.839	< 0.1
hsa-miR-548ag	2295-2301	7mer-m8	-0.02	20	0	0	N/A
hsa-miR-548ai	2295-2301	7mer-m8	-0.02	19	0	0	N/A
hsa-miR-570-5p	2295-2301	7mer-m8	-0.02	19	0	0	N/A
hsa-miR-548ba	2295-2301	7mer-m8	-0.02	19	0	0	N/A
hsa-miR-5695	2299-2305	7mer-m8	-0.05	62	-0.01	0	N/A
hsa-miR-3145-5p	2300-2306	7mer-m8	-0.02	30	0	0.072	N/A
hsa-miR-1298-5p	2326-2332	7mer-1A	-0.05	71	-0.01	2.264	N/A
hsa-miR-335-3p	2328-2335	8mer	-0.03	78	-0.01	0.072	N/A
hsa-miR-330-3p	2338-2345	8mer	-0.03	65	-0.01	0.539	N/A
hsa-miR-7152-3p	2344-2350	7mer-1A	-0.03	55	-0.01	0	N/A
hsa-miR-3663-5p	2344-2350	7mer-1A	-0.01	26	0	0	N/A
hsa-miR-1298-3p	2346-2352	7mer-1A	-0.05	55	-0.01	0.072	N/A
hsa-miR-3126-3p	2346-2352	7mer-1A	-0.03	51	-0.01	0	N/A
hsa-miR-16-1-3p	2350-2356	7mer-1A	-0.02	36	0	0	N/A
hsa-miR-222-5p	2351-2357	7mer-1A	-0.05	55	-0.01	0	N/A
hsa-miR-205-5p	2354-2360	7mer-1A	-0.02	50	-0.01	2.377	0.13
hsa-miR-6868-3p	2355-2361	7mer-1A	-0.06	67	-0.01	0	N/A
hsa-miR-4661-5p	2371-2378	8mer	-0.32	94	-0.07	0	N/A
hsa-miR-8084	2374-2380	7mer-m8	-0.02	56	0	0	N/A
hsa-miR-1261	2380-2387	8mer	-0.1	66	-0.02	0	N/A
hsa-miR-1256	2385-2392	8mer	-0.22	90	-0.05	0.021	N/A
hsa-miR-4642	2387-2393	7mer-1A	-0.03	49	-0.01	0	N/A
hsa-miR-4715-5p	2389-2395	7mer-m8	-0.23	90	-0.05	0.072	N/A
hsa-miR-582-5p	2392-2398	7mer-m8	-0.02	42	0	0.112	N/A
hsa-miR-5689	2395-2401	7mer-m8	-0.04	16	-0.01	0	N/A
hsa-miR-101-3p.1	2405-2411	7mer-m8	-0.02	55	0	1.018	< 0.1
hsa-miR-4672	2423-2429	7mer-m8	-0.12	85	-0.03	0	N/A
hsa-miR-6768-5p	2423-2429	7mer-1A	-0.05	74	-0.01	0	N/A
hsa-miR-4789-5p	2425-2432	8mer	-0.03	83	-0.01	0	N/A
hsa-let-7f-1-3p	2426-2432	7mer-1A	-0.03	58	-0.01	0.072	N/A
hsa-miR-98-3p	2426-2432	7mer-1A	-0.03	58	-0.01	0.072	N/A
hsa-let-7f-2-3p	2426-2432	7mer-1A	-0.01	44	0	0	N/A
hsa-miR-1185-2-3p	2426-2432	7mer-1A	-0.01	40	0	0	N/A
hsa-miR-1185-1-3p	2426-2432	7mer-1A	-0.01	40	0	0	N/A
hsa-let-7a-3p	2426-2432	7mer-1A	-0.02	35	0	0.072	N/A
hsa-let-7b-3p	2426-2432	7mer-1A	-0.01	26	0	0.072	N/A
hsa-miR-200a-3p	2434-2440	7mer-1A	-0.04	66	-0.01	1.751	< 0.1
hsa-miR-141-3p	2434-2440	7mer-1A	-0.04	65	-0.01	1.751	< 0.1
hsa-miR-3159	2439-2445	7mer-m8	-0.06	59	-0.01	0	N/A
hsa-miR-1185-5p	2441-2447	7mer-1A	-0.18	84	-0.04	0.349	N/A
hsa-miR-3679-5p	2441-2447	7mer-1A	-0.15	80	-0.03	0.349	N/A
hsa-miR-3605-5p	2441-2447	7mer-1A	-0.09	61	-0.02	0.409	N/A
hsa-miR-3915	2442-2448	7mer-1A	-0.11	74	-0.02	0	N/A
hsa-miR-4689	2442-2448	7mer-1A	-0.07	65	-0.02	0	N/A
hsa-miR-6858-5p	2442-2448	7mer-1A	-0.04	64	-0.01	0	N/A
hsa-miR-1224-5p	2442-2448	7mer-1A	-0.01	48	0	0.201	N/A
hsa-miR-1304-5p	2443-2449	7mer-1A	-0.05	59	-0.01	0	N/A
hsa-miR-8055	2444-2450	7mer-1A	-0.01	43	0	0	N/A
hsa-miR-21-3p	2455-2461	7mer-1A	-0.07	62	-0.02	0	N/A
hsa-miR-3591-3p	2455-2461	7mer-1A	-0.05	47	-0.01	0	N/A
hsa-miR-6782-5p	2463-2469	7mer-1A	-0.09	59	-0.02	0	N/A
hsa-miR-369-3p	2468-2474	7mer-1A	-0.01	53	0	0.924	N/A
hsa-miR-374a-5p	2468-2474	7mer-m8	-0.02	46	0	0.924	N/A
hsa-miR-374b-5p	2468-2474	7mer-m8	-0.02	43	0	0.924	N/A
hsa-miR-5692b	2468-2474	7mer-1A	-0.01	41	0	0	N/A
hsa-miR-5692c	2468-2474	7mer-1A	-0.01	41	0	0	N/A
hsa-miR-4328	2482-2488	7mer-1A	-0.01	33	0	0	N/A
hsa-miR-6823-3p	2487-2494	8mer	-0.25	91	-0.05	0.075	N/A
hsa-miR-2114-3p	2487-2494	8mer	-0.23	89	-0.05	0.075	N/A
hsa-miR-6751-3p	2489-2496	8mer	-0.23	93	-0.05	0.275	N/A
hsa-miR-1199-5p	2489-2496	8mer	-0.23	93	-0.05	0.275	N/A
hsa-miR-4303	2490-2496	7mer-m8	-0.07	78	-0.02	0	N/A
hsa-miR-3921	2491-2498	8mer	-0.04	61	-0.01	0.31	N/A
hsa-miR-4653-5p	2491-2498	8mer	-0.04	60	-0.01	0.31	N/A
hsa-miR-146a-3p	2492-2498	7mer-1A	-0.08	69	-0.02	0	N/A
hsa-miR-301a-5p	2492-2498	7mer-1A	-0.01	48	0	0.072	N/A
hsa-miR-301b-5p	2492-2498	7mer-1A	-0.01	48	0	0.072	N/A
hsa-miR-593-3p	2493-2500	8mer	-0.12	79	-0.03	0	N/A
hsa-miR-6818-3p	2494-2501	8mer	-0.07	70	-0.02	0	N/A
hsa-miR-6895-3p	2494-2500	7mer-1A	-0.01	32	0	0	N/A
hsa-miR-548at-5p	2504-2510	7mer-m8	-0.02	46	0	0	N/A
hsa-miR-4504	2509-2515	7mer-m8	-0.02	25	0	0.021	N/A
hsa-miR-5190	2511-2517	7mer-m8	-0.06	81	-0.01	0	N/A
hsa-miR-4645-3p	2514-2520	7mer-1A	-0.09	60	-0.02	0	N/A
hsa-miR-4504	2516-2522	7mer-1A	-0.01	16	0	0.021	N/A
hsa-miR-6808-3p	2517-2523	7mer-1A	-0.01	42	0	0	N/A
hsa-miR-208a-5p	2522-2528	7mer-1A	-0.01	44	0	0.505	N/A
hsa-miR-208b-5p	2522-2528	7mer-1A	-0.01	31	0	0.505	N/A
hsa-miR-4661-5p	2524-2531	8mer	-0.32	94	-0.07	0	N/A
hsa-miR-6800-3p	2538-2544	7mer-1A	-0.01	39	0	0	N/A
hsa-miR-605-5p	2545-2551	7mer-1A	-0.01	44	0	0.075	N/A
hsa-miR-5585-3p	2552-2558	7mer-1A	-0.03	66	-0.01	0	N/A
hsa-miR-2052	2555-2561	7mer-m8	-0.02	30	0	0	N/A
hsa-miR-6823-5p	2559-2565	7mer-m8	-0.04	57	-0.01	0	N/A
hsa-miR-6768-5p	2562-2568	7mer-m8	-0.02	54	0	0	N/A
hsa-miR-8485	2564-2570	7mer-m8	-0.02	19	0	0	N/A
hsa-miR-6070	2576-2582	7mer-m8	-0.3	82	-0.07	0	N/A
hsa-miR-4293	2585-2591	7mer-m8	-0.08	81	-0.02	0	N/A
hsa-miR-5699-5p	2591-2597	7mer-m8	-0.1	70	-0.02	0	N/A
hsa-miR-4323	2592-2599	8mer	-0.27	95	-0.06	0	N/A
hsa-miR-6769a-3p	2593-2599	7mer-1A	-0.1	86	-0.02	0	N/A
hsa-miR-3943	2593-2599	7mer-1A	-0.05	62	-0.01	0.021	N/A
hsa-miR-3651	2594-2600	7mer-m8	-0.18	82	-0.04	0	N/A
hsa-miR-5585-3p	2597-2603	7mer-m8	-0.02	54	0	0	N/A
hsa-miR-221-3p	2603-2610	8mer	-0.13	74	-0.03	0.021	< 0.1
hsa-miR-222-3p	2603-2610	8mer	-0.13	74	-0.03	0.021	< 0.1
hsa-miR-187-5p	2604-2610	7mer-1A	-0.04	51	-0.01	0	N/A
hsa-miR-548v	2604-2610	7mer-1A	-0.04	35	-0.01	0	N/A
hsa-miR-155-5p	2607-2613	7mer-m8	-0.11	73	-0.03	2.118	0.23
hsa-miR-5692a	2610-2616	7mer-m8	-0.02	73	0	0	N/A
hsa-miR-5093	2613-2619	7mer-1A	-0.08	76	-0.02	0	N/A
hsa-miR-3688-3p	2614-2620	7mer-m8	-0.1	82	-0.02	0	N/A
hsa-miR-4694-3p	2616-2622	7mer-m8	-0.1	85	-0.02	0	N/A
hsa-miR-548c-3p	2619-2625	7mer-1A	-0.01	57	0	0.312	N/A
hsa-miR-487a-3p	2630-2636	7mer-1A	-0.03	58	-0.01	0.417	N/A
hsa-miR-154-3p	2630-2636	7mer-1A	-0.01	39	0	0.417	N/A
hsa-miR-3074-3p	2632-2638	7mer-1A	-0.01	46	0	0	N/A
hsa-miR-598-3p	2638-2644	7mer-m8	-0.26	86	-0.06	0.021	N/A
hsa-miR-4711-5p	2645-2652	8mer	-0.16	83	-0.04	0	N/A
hsa-miR-7112-3p	2646-2652	7mer-1A	-0.01	24	0	0	N/A
hsa-miR-5700	2648-2654	7mer-m8	-0.02	48	0	0	N/A
hsa-miR-3926	2653-2659	7mer-1A	-0.11	74	-0.02	0	N/A
hsa-miR-548s	2653-2659	7mer-m8	-0.06	62	-0.01	0	N/A
hsa-miR-3190-5p	2654-2660	7mer-m8	-0.16	86	-0.04	0	N/A
hsa-miR-892b	2656-2662	7mer-1A	-0.06	53	-0.01	0.072	N/A
hsa-miR-4775	2669-2675	7mer-1A	-0.01	30	0	0	N/A
hsa-miR-5589-5p	2675-2681	7mer-m8	-0.12	92	-0.03	0	N/A
hsa-miR-4505	2676-2683	8mer	-0.32	96	-0.07	0	N/A
hsa-miR-5787	2676-2683	8mer	-0.23	94	-0.05	0	N/A
hsa-miR-6842-3p	2677-2684	8mer	-0.21	89	-0.05	0	N/A
hsa-miR-3652	2677-2683	7mer-1A	-0.13	83	-0.03	0.31	N/A
hsa-miR-4430	2677-2683	7mer-1A	-0.1	75	-0.02	0.31	N/A
hsa-miR-647	2678-2684	7mer-1A	-0.01	46	0	0	N/A
hsa-miR-4504	2686-2693	8mer	-0.05	54	-0.01	0.021	N/A
hsa-miR-542-3p	2687-2693	7mer-1A	-0.06	62	-0.01	0.473	N/A
hsa-miR-6760-3p	2691-2697	7mer-1A	-0.01	39	0	0	N/A
hsa-miR-1208	2691-2697	7mer-1A	-0.01	32	0	0.021	N/A
hsa-miR-34b-3p	2693-2699	7mer-m8	-0.02	40	0	0.075	N/A
hsa-miR-6507-5p	2697-2703	7mer-1A	-0.01	45	0	0	N/A
hsa-miR-3653-3p	2698-2704	7mer-1A	-0.02	64	-0.01	0	N/A
hsa-miR-3658	2698-2705	8mer	-0.03	60	-0.01	0	N/A
hsa-miR-548d-3p	2703-2714	non-canonical	N/A	N/A	N/A	0	N/A
hsa-miR-548d-3p	2703-2714	non-canonical	N/A	N/A	N/A	0	N/A
hsa-miR-140-3p.2	2706-2712	7mer-m8	-0.1	78	-0.02	0.548	< 0.1
hsa-miR-589-5p	2710-2717	8mer	-0.07	72	-0.02	0.075	N/A
hsa-miR-7153-5p	2711-2717	7mer-1A	-0.01	18	0	1.062	0.12
hsa-miR-146a-5p	2711-2717	7mer-1A	-0.01	18	0	1.062	0.12
hsa-miR-146b-5p	2711-2717	7mer-1A	-0.01	18	0	1.062	0.12
hsa-miR-595	2716-2722	7mer-m8	-0.02	55	0	0.075	N/A
hsa-miR-6513-3p	2717-2723	7mer-m8	-0.02	47	0	0	N/A
hsa-miR-1285-3p	2722-2728	7mer-m8	-0.18	90	-0.04	0.021	N/A
hsa-miR-6860	2722-2728	7mer-m8	-0.16	87	-0.04	0.021	N/A
hsa-miR-3187-5p	2722-2728	7mer-m8	-0.16	86	-0.04	0.021	N/A
hsa-miR-5189-5p	2722-2728	7mer-m8	-0.13	82	-0.03	0.021	N/A
hsa-miR-612	2722-2728	7mer-m8	-0.07	78	-0.02	0.021	N/A
hsa-miR-939-3p	2723-2730	8mer	-0.23	93	-0.05	0	N/A
hsa-miR-6852-5p	2724-2730	7mer-1A	-0.09	75	-0.02	0	N/A
hsa-miR-6742-3p	2724-2730	7mer-1A	-0.05	71	-0.01	0	N/A
hsa-miR-6783-3p	2724-2730	7mer-m8	-0.09	70	-0.02	0	N/A
hsa-miR-1343-3p	2724-2730	7mer-m8	-0.08	66	-0.02	0	N/A
hsa-miR-4793-5p	2726-2732	7mer-m8	-0.08	72	-0.02	0	N/A
hsa-miR-302c-5p	2734-2740	7mer-1A	-0.01	35	0	0.273	N/A
hsa-miR-20a-3p	2739-2746	8mer	-0.24	94	-0.05	0.072	N/A
hsa-miR-5100	2745-2752	8mer	-0.08	83	-0.02	0	N/A
hsa-miR-1288-5p	2745-2751	7mer-1A	-0.07	76	-0.02	0	N/A
hsa-miR-3942-3p	2746-2752	7mer-m8	-0.02	55	0	0	N/A
hsa-miR-193a-5p	2751-2757	7mer-m8	-0.04	43	-0.01	1.76	< 0.1
hsa-miR-7704	2753-2759	7mer-1A	-0.14	70	-0.03	0	N/A
hsa-miR-615-5p	2753-2759	7mer-1A	-0.03	37	-0.01	0.43	N/A
hsa-miR-3170	2754-2760	7mer-1A	-0.05	53	-0.01	0	N/A
hsa-miR-6855-5p	2754-2760	7mer-1A	-0.04	45	-0.01	0	N/A
hsa-miR-6812-5p	2754-2760	7mer-1A	-0.04	40	-0.01	0	N/A
hsa-miR-5572	2754-2760	7mer-m8	-0.02	39	0	0	N/A
hsa-miR-6737-5p	2754-2760	7mer-1A	-0.02	31	-0.01	0	N/A
hsa-miR-6819-5p	2754-2760	7mer-1A	-0.01	18	0	0	N/A
hsa-miR-5186	2758-2765	8mer	-0.03	46	-0.01	0	N/A
hsa-miR-4251	2761-2767	7mer-1A	-0.11	84	-0.03	0	N/A
hsa-miR-4329	2761-2767	7mer-1A	-0.05	74	-0.01	0	N/A
hsa-miR-6761-5p	2761-2767	7mer-1A	-0.01	39	0	0	N/A
hsa-miR-4303	2762-2768	7mer-1A	-0.01	38	0	0	N/A
hsa-miR-4762-3p	2763-2769	7mer-1A	-0.03	61	-0.01	0	N/A
hsa-miR-183-3p	2768-2774	7mer-1A	-0.04	86	-0.01	0	N/A
hsa-miR-4452	2768-2774	7mer-1A	-0.01	46	0	0	N/A
hsa-miR-513a-3p	2773-2779	7mer-1A	-0.01	57	0	0	N/A
hsa-miR-3606-3p	2773-2779	7mer-1A	-0.01	57	0	0	N/A
hsa-miR-513c-3p	2773-2779	7mer-1A	-0.01	57	0	0	N/A
hsa-miR-4804-3p	2777-2783	7mer-1A	-0.01	32	0	0	N/A
hsa-miR-4720-3p	2777-2783	7mer-1A	-0.02	30	0	0	N/A
hsa-miR-3189-5p	2783-2789	7mer-m8	-0.05	54	-0.01	0	N/A
hsa-miR-874-5p	2784-2790	7mer-m8	-0.12	62	-0.03	0.505	N/A
hsa-miR-296-5p	2785-2792	8mer	-0.4	95	-0.08	1.144	N/A
hsa-miR-6773-5p	2786-2793	8mer	-0.26	91	-0.06	0	N/A
hsa-miR-6724-5p	2786-2793	8mer	-0.25	91	-0.06	0	N/A
hsa-miR-635	2788-2795	8mer	-0.08	72	-0.02	0.021	N/A
hsa-miR-6774-5p	2788-2795	8mer	-0.06	67	-0.01	0.021	N/A
hsa-miR-5689	2796-2802	7mer-1A	-0.1	44	-0.02	0	N/A
hsa-miR-5700	2798-2804	7mer-m8	-0.02	48	0	0.273	N/A
hsa-miR-6507-5p	2802-2808	7mer-1A	-0.01	45	0	0	N/A
hsa-miR-4490	2806-2813	8mer	-0.05	36	-0.01	0	N/A
hsa-miR-4774-5p	2807-2813	7mer-1A	-0.06	51	-0.01	0	N/A
hsa-miR-1298-3p	2809-2815	7mer-1A	-0.04	49	-0.01	0.445	N/A
hsa-miR-3126-3p	2809-2815	7mer-1A	-0.01	34	0	0	N/A
hsa-miR-6814-5p	2816-2822	7mer-m8	-0.02	45	0	0	N/A
hsa-miR-6890-3p	2821-2828	8mer	-0.03	72	-0.01	0	N/A
hsa-miR-4704-3p	2825-2831	7mer-m8	-0.04	63	-0.01	0	N/A
hsa-miR-4645-3p	2828-2834	7mer-1A	-0.1	64	-0.02	0	N/A
hsa-miR-514b-3p	2830-2836	7mer-1A	-0.01	32	0	0.075	N/A
hsa-miR-514a-3p	2830-2836	7mer-1A	-0.01	32	0	0.075	N/A
hsa-miR-499b-5p	2836-2842	7mer-m8	-0.03	48	-0.01	0	N/A
hsa-miR-3649	2842-2848	7mer-1A	-0.14	73	-0.03	0	N/A
hsa-miR-3913-5p	2843-2849	7mer-m8	-0.11	91	-0.03	0	N/A
hsa-miR-3122	2843-2849	7mer-m8	-0.03	82	-0.01	0	N/A
hsa-miR-1302	2843-2849	7mer-1A	-0.11	71	-0.02	0.021	N/A
hsa-miR-4298	2843-2849	7mer-1A	-0.1	70	-0.02	0.021	N/A
hsa-miR-4425	2844-2851	8mer	-0.15	67	-0.03	0	N/A
hsa-miR-3147	2845-2851	7mer-1A	-0.05	63	-0.01	0	N/A
hsa-miR-8068	2848-2855	8mer	-0.03	42	-0.01	0	N/A
hsa-miR-155-5p	2855-2862	8mer	-0.03	41	-0.01	0.117	< 0.1
hsa-miR-569	2857-2863	7mer-m8	-0.02	36	0	0.075	N/A
hsa-miR-125a-3p	2865-2871	7mer-m8	-0.02	31	0	0.075	N/A
hsa-miR-4726-3p	2867-2874	8mer	-0.13	90	-0.03	0	N/A
hsa-miR-6840-3p	2868-2874	7mer-1A	-0.06	83	-0.01	0	N/A
hsa-miR-1915-3p	2868-2874	7mer-1A	-0.08	80	-0.02	0	N/A
hsa-miR-6764-5p	2868-2874	7mer-1A	-0.05	68	-0.01	0	N/A
hsa-miR-7977	2869-2875	7mer-1A	-0.01	33	0	0	N/A
hsa-miR-20a-3p	2885-2891	7mer-m8	-0.02	33	0	0.072	N/A
hsa-miR-485-5p	2889-2895	7mer-m8	-0.02	18	0	0.442	N/A
hsa-miR-6884-5p	2889-2895	7mer-m8	-0.02	17	0	0.442	N/A
hsa-miR-6856-5p	2892-2898	7mer-m8	-0.02	44	0	0	N/A
hsa-miR-6758-5p	2892-2898	7mer-m8	-0.02	44	0	0	N/A
hsa-miR-4740-3p	2896-2902	7mer-m8	-0.02	17	0	0	N/A
hsa-miR-5008-5p	2901-2908	8mer	-0.22	90	-0.05	0	N/A
hsa-miR-6089	2902-2908	7mer-1A	-0.04	66	-0.01	0	N/A
hsa-miR-6088	2906-2913	8mer	-0.03	44	-0.01	0.031	< 0.1
hsa-miR-4770	2906-2913	8mer	-0.03	40	-0.01	0.031	< 0.1
hsa-miR-143-3p	2906-2913	8mer	-0.03	39	-0.01	0.031	< 0.1
hsa-miR-4708-5p	2907-2913	7mer-1A	-0.01	38	0	0	N/A
hsa-miR-1273f	2907-2913	7mer-1A	-0.01	32	0	0	N/A
hsa-miR-4251	2909-2915	7mer-1A	-0.13	87	-0.03	0	N/A
hsa-miR-4329	2909-2915	7mer-1A	-0.01	45	0	0	N/A
hsa-miR-6761-5p	2909-2915	7mer-1A	-0.01	39	0	0	N/A
hsa-miR-3200-5p	2910-2916	7mer-m8	-0.06	70	-0.01	0	N/A
hsa-miR-3192-3p	2914-2920	7mer-m8	-0.06	76	-0.01	0	N/A
hsa-miR-3151-3p	2914-2920	7mer-1A	-0.11	74	-0.02	0	N/A
hsa-miR-7161-3p	2918-2924	7mer-1A	-0.01	27	0	0	N/A
hsa-miR-411-5p.1	2921-2927	7mer-1A	-0.01	32	0	0.18	N/A
hsa-miR-411-5p.2	2921-2928	8mer	-0.03	32	-0.01	0.171	N/A
hsa-miR-29a-5p	2927-2934	8mer	-0.03	52	-0.01	0	N/A
hsa-miR-3920	2928-2934	7mer-1A	-0.05	58	-0.01	0	N/A
hsa-miR-3200-5p	2930-2936	7mer-1A	-0.05	65	-0.01	0	N/A
hsa-miR-210-5p	2941-2947	7mer-1A	-0.04	39	-0.01	0	N/A
hsa-miR-4749-3p	2941-2947	7mer-1A	-0.01	25	0	0	N/A
hsa-miR-1913	2942-2948	7mer-m8	-0.13	81	-0.03	0.021	N/A
hsa-miR-324-3p	2942-2948	7mer-m8	-0.12	79	-0.03	0.021	N/A
hsa-miR-6752-3p	2944-2950	7mer-m8	-0.08	62	-0.02	0	N/A
hsa-miR-6810-3p	2945-2951	7mer-m8	-0.1	71	-0.02	0	N/A
hsa-miR-6801-3p	2945-2951	7mer-m8	-0.06	58	-0.01	0	N/A
hsa-miR-210-5p	2946-2953	8mer	-0.11	65	-0.02	0	N/A
hsa-miR-4749-3p	2947-2953	7mer-1A	-0.02	39	-0.01	0	N/A
hsa-miR-1913	2948-2954	7mer-m8	-0.09	75	-0.02	0.021	N/A
hsa-miR-324-3p	2948-2954	7mer-m8	-0.08	72	-0.02	0.021	N/A
hsa-miR-6752-3p	2950-2956	7mer-m8	-0.07	60	-0.02	0	N/A
hsa-miR-6810-3p	2951-2957	7mer-m8	-0.1	71	-0.02	0	N/A
hsa-miR-6801-3p	2951-2957	7mer-m8	-0.08	63	-0.02	0	N/A
hsa-miR-210-5p	2952-2959	8mer	-0.09	61	-0.02	0	N/A
hsa-miR-4749-3p	2953-2959	7mer-1A	-0.05	55	-0.01	0	N/A
hsa-miR-1913	2954-2960	7mer-m8	-0.11	78	-0.03	0.021	N/A
hsa-miR-324-3p	2954-2960	7mer-m8	-0.1	75	-0.02	0.021	N/A
hsa-miR-6752-3p	2956-2962	7mer-m8	-0.07	59	-0.02	0	N/A
hsa-miR-6810-3p	2957-2963	7mer-m8	-0.08	66	-0.02	0	N/A
hsa-miR-6801-3p	2957-2963	7mer-m8	-0.07	61	-0.02	0	N/A
hsa-miR-210-5p	2958-2964	7mer-m8	-0.06	51	-0.01	0.072	N/A
hsa-miR-6769a-3p	2959-2966	8mer	-0.07	78	-0.02	0	N/A
hsa-miR-4323	2960-2966	7mer-1A	-0.14	80	-0.03	0	N/A
hsa-miR-3943	2960-2966	7mer-1A	-0.01	27	0	0.021	N/A
hsa-miR-621	2963-2969	7mer-1A	-0.07	40	-0.02	0.021	N/A
hsa-miR-302a-5p	2975-2981	7mer-m8	-0.02	76	0	0	N/A
hsa-miR-4804-3p	2977-2983	7mer-1A	-0.01	32	0	0	N/A
hsa-miR-4720-3p	2977-2983	7mer-1A	-0.01	21	0	0	N/A
hsa-miR-6885-3p	2979-2985	7mer-m8	-0.02	46	0	0	N/A
hsa-miR-2467-3p	2986-2992	7mer-1A	-0.03	42	-0.01	0	N/A
hsa-miR-3678-3p	2986-2992	7mer-m8	-0.02	38	0	0	N/A
hsa-miR-3158-5p	2987-2993	7mer-m8	-0.02	43	0	0.072	N/A
hsa-miR-7844-5p	3008-3014	7mer-m8	-0.02	61	0	0	N/A
hsa-miR-371a-5p	3011-3018	8mer	-0.03	82	-0.01	1.628	N/A
hsa-miR-373-5p	3012-3018	7mer-1A	-0.09	89	-0.02	0.021	N/A
hsa-miR-371b-5p	3012-3018	7mer-1A	-0.08	86	-0.02	0.021	N/A
hsa-miR-616-5p	3012-3018	7mer-1A	-0.09	86	-0.02	0.021	N/A
hsa-miR-372-5p	3012-3018	7mer-1A	-0.01	34	0	0.072	N/A
hsa-miR-513c-5p	3013-3019	7mer-1A	-0.01	45	0	0.072	N/A
hsa-miR-514b-5p	3013-3019	7mer-1A	-0.01	43	0	0.072	N/A
hsa-miR-597-3p	3015-3022	8mer	-0.21	90	-0.05	0.409	N/A
hsa-miR-182-3p	3016-3022	7mer-1A	-0.09	65	-0.02	0	N/A
hsa-miR-152-5p	3016-3022	7mer-1A	-0.05	42	-0.01	0.452	N/A
hsa-miR-659-3p	3017-3023	7mer-m8	-0.08	81	-0.02	0	N/A
hsa-miR-218-1-3p	3017-3023	7mer-1A	-0.06	60	-0.01	0	N/A
hsa-miR-5681b	3021-3027	7mer-m8	-0.04	40	-0.01	0	N/A
hsa-miR-503-3p	3022-3029	8mer	-0.12	75	-0.03	0	N/A
hsa-miR-1229-5p	3024-3030	7mer-1A	-0.08	67	-0.02	0	N/A
hsa-miR-1225-5p	3024-3030	7mer-1A	-0.01	34	0	0.072	N/A
hsa-miR-3147	3026-3032	7mer-1A	-0.07	71	-0.02	0	N/A
hsa-miR-4425	3026-3032	7mer-1A	-0.16	68	-0.04	0	N/A
hsa-miR-8063	3041-3047	7mer-m8	-0.02	77	0	0	N/A
hsa-miR-767-5p	3046-3052	7mer-1A	-0.15	87	-0.03	0.448	N/A
hsa-miR-500a-3p	3047-3053	7mer-1A	-0.13	79	-0.03	0.072	N/A
hsa-miR-6715b-3p	3059-3065	7mer-1A	-0.01	45	0	0	N/A
hsa-miR-607	3060-3066	7mer-1A	-0.01	40	0	0	N/A
hsa-miR-4302	3067-3074	8mer	-0.25	95	-0.05	0	N/A
hsa-miR-6733-3p	3068-3074	7mer-1A	-0.01	37	0	0	N/A
hsa-miR-4276	3069-3075	7mer-1A	-0.1	70	-0.02	0	N/A
hsa-miR-6721-5p	3081-3087	7mer-1A	-0.12	68	-0.03	0	N/A
hsa-miR-200c-5p	3093-3099	7mer-1A	-0.03	44	-0.01	0.072	N/A
hsa-miR-550a-3p	3093-3099	7mer-1A	-0.01	22	0	0.072	N/A
hsa-miR-510-3p	3102-3108	7mer-1A	-0.01	43	0	0	N/A
hsa-miR-3140-3p	3107-3113	7mer-1A	-0.05	65	-0.01	0	N/A
hsa-miR-29a-5p	3120-3126	7mer-m8	-0.02	33	0	0.415	N/A
hsa-miR-6757-3p	3124-3130	7mer-1A	-0.05	63	-0.01	0	N/A
hsa-miR-6503-3p	3129-3135	7mer-1A	-0.08	70	-0.02	0	N/A
hsa-miR-378d	3130-3136	7mer-m8	-0.12	77	-0.03	1.745	N/A
hsa-miR-378h	3130-3136	7mer-m8	-0.12	77	-0.03	1.745	N/A
hsa-miR-378f	3130-3136	7mer-m8	-0.11	75	-0.03	1.745	N/A
hsa-miR-378b	3130-3136	7mer-m8	-0.11	75	-0.03	1.745	N/A
hsa-miR-378c	3130-3136	7mer-m8	-0.11	74	-0.03	1.745	N/A
hsa-miR-422a	3130-3136	7mer-m8	-0.11	74	-0.03	1.745	N/A
hsa-miR-378i	3130-3136	7mer-m8	-0.11	74	-0.03	1.745	N/A
hsa-miR-378a-3p	3130-3136	7mer-m8	-0.11	74	-0.03	1.745	N/A
hsa-miR-378e	3130-3136	7mer-m8	-0.1	72	-0.02	1.745	N/A
hsa-miR-3690	3131-3138	8mer	-0.28	96	-0.06	0	N/A
hsa-miR-4254	3132-3138	7mer-1A	-0.02	41	0	0.409	N/A
hsa-miR-648	3140-3146	7mer-1A	-0.09	77	-0.02	0	N/A
hsa-miR-1277-5p	3145-3151	7mer-1A	-0.01	40	0	0	N/A
hsa-miR-889-3p	3146-3152	7mer-1A	-0.01	47	0	0.275	N/A
hsa-miR-6083	3153-3159	7mer-1A	-0.01	45	0	0	N/A
hsa-miR-101-5p	3160-3166	7mer-m8	-0.15	92	-0.03	0	N/A
hsa-miR-501-5p	3168-3174	7mer-m8	-0.08	73	-0.02	0	N/A
hsa-miR-640	3178-3184	7mer-m8	-0.15	83	-0.03	0.075	N/A
hsa-miR-3646	3185-3191	7mer-m8	-0.02	48	0	0	N/A
hsa-miR-3662	3186-3192	7mer-m8	-0.02	64	0	0	N/A
hsa-miR-4698	3187-3193	7mer-m8	-0.02	59	0	0	N/A
hsa-miR-3926	3190-3197	8mer	-0.2	91	-0.04	0	N/A
hsa-miR-548s	3191-3198	8mer	-0.21	94	-0.05	0	N/A
hsa-miR-3187-3p	3192-3198	7mer-1A	-0.08	81	-0.02	0	N/A
hsa-miR-588	3192-3198	7mer-1A	-0.04	67	-0.01	0.021	N/A
hsa-miR-4435	3192-3198	7mer-1A	-0.07	61	-0.02	0	N/A
hsa-miR-4701-5p	3192-3198	7mer-1A	-0.01	52	0	0.021	N/A
hsa-miR-4282	3197-3203	7mer-m8	-0.02	66	0	0	N/A
hsa-miR-548c-3p	3199-3205	7mer-1A	-0.01	57	0	0.021	N/A
hsa-miR-4434	3207-3214	8mer	-0.1	77	-0.02	0	N/A
hsa-miR-5703	3207-3214	8mer	-0.1	76	-0.02	0	N/A
hsa-miR-4516	3207-3214	8mer	-0.03	71	-0.01	0	N/A
hsa-miR-4531	3208-3215	8mer	-0.05	50	-0.01	0	N/A
hsa-miR-1270	3209-3215	7mer-1A	-0.06	70	-0.01	0	N/A
hsa-miR-620	3209-3215	7mer-1A	-0.05	65	-0.01	0	N/A
hsa-miR-7976	3227-3233	7mer-m8	-0.19	91	-0.04	0	N/A
hsa-miR-1291	3228-3234	7mer-m8	-0.27	91	-0.06	0.312	N/A
hsa-miR-6775-3p	3228-3234	7mer-m8	-0.24	87	-0.05	0.312	N/A
hsa-miR-4747-3p	3230-3236	7mer-1A	-0.24	95	-0.05	0	N/A
hsa-miR-6806-5p	3232-3238	7mer-1A	-0.17	57	-0.04	0	N/A
hsa-miR-135b-3p	3233-3239	7mer-1A	-0.13	66	-0.03	0	N/A
hsa-miR-5701	3236-3242	7mer-1A	-0.01	37	0	0	N/A
hsa-miR-5683	3244-3250	7mer-1A	-0.06	69	-0.01	0	N/A
hsa-miR-6504-3p	3246-3252	7mer-m8	-0.02	47	0	0	N/A
hsa-miR-4531	3252-3259	8mer	-0.14	83	-0.03	0	N/A
hsa-miR-4434	3252-3258	7mer-1A	-0.05	63	-0.01	0	N/A
hsa-miR-5703	3252-3258	7mer-1A	-0.05	62	-0.01	0	N/A
hsa-miR-4516	3252-3258	7mer-1A	-0.01	45	0	0	N/A
hsa-miR-1270	3253-3259	7mer-1A	-0.1	80	-0.02	0	N/A
hsa-miR-620	3253-3259	7mer-1A	-0.09	79	-0.02	0	N/A
hsa-miR-432-5p	3254-3260	7mer-m8	-0.2	91	-0.04	0.312	N/A
hsa-miR-890	3255-3261	7mer-m8	-0.11	80	-0.03	0.075	N/A
hsa-miR-4282	3267-3273	7mer-1A	-0.02	86	-0.01	0	N/A
hsa-miR-3163	3268-3275	8mer	-0.03	86	-0.01	0	N/A
hsa-miR-195-3p	3273-3279	7mer-1A	-0.01	28	0	0	N/A
hsa-miR-16-2-3p	3273-3279	7mer-1A	-0.01	28	0	0	N/A
hsa-miR-6747-3p	3279-3286	8mer	-0.07	67	-0.02	0	N/A
hsa-miR-4722-3p	3280-3286	7mer-1A	-0.09	63	-0.02	0	N/A
hsa-miR-6727-3p	3280-3286	7mer-1A	-0.05	52	-0.01	0	N/A
hsa-miR-4685-3p	3280-3291	non-canonical	N/A	N/A	N/A	0	N/A
hsa-miR-4685-3p	3280-3291	non-canonical	N/A	N/A	N/A	0	N/A
hsa-miR-3074-5p	3281-3287	7mer-m8	-0.02	68	0	0	N/A
hsa-miR-3667-3p	3283-3289	7mer-m8	-0.02	34	0	0	N/A
hsa-miR-6886-3p	3285-3291	7mer-m8	-0.19	84	-0.04	0	N/A
hsa-miR-129-1-3p	3286-3292	7mer-m8	-0.08	75	-0.02	0	< 0.1
hsa-miR-129-2-3p	3286-3292	7mer-m8	-0.08	75	-0.02	0	< 0.1
hsa-miR-1233-3p	3287-3294	8mer	-0.32	97	-0.07	0	N/A
hsa-miR-1225-3p	3288-3294	7mer-1A	-0.14	78	-0.03	0	N/A
hsa-miR-1278	3298-3304	7mer-1A	-0.05	52	-0.01	0.021	N/A
hsa-miR-3924	3310-3316	7mer-1A	-0.01	26	0	0	N/A
hsa-miR-4307	3324-3331	8mer	-0.05	78	-0.01	0	N/A
hsa-miR-567	3326-3333	8mer	-0.22	93	-0.05	0.021	N/A
hsa-miR-297	3327-3333	7mer-m8	-0.14	82	-0.03	0.021	N/A
hsa-miR-3924	3329-3336	8mer	-0.03	57	-0.01	0	N/A
hsa-miR-3117-5p	3336-3342	7mer-1A	-0.2	89	-0.04	0	N/A
hsa-miR-425-5p	3337-3343	7mer-m8	-0.14	90	-0.03	1.259	< 0.1
hsa-miR-6759-3p	3347-3353	7mer-m8	-0.12	80	-0.03	0	N/A
hsa-miR-659-5p	3348-3355	8mer	-0.4	97	-0.09	0	N/A
hsa-miR-4535	3349-3355	7mer-m8	-0.2	91	-0.04	0	N/A
hsa-miR-492	3349-3355	7mer-1A	-0.21	82	-0.05	0	N/A
hsa-miR-6861-3p	3349-3355	7mer-1A	-0.11	70	-0.02	0	N/A
hsa-miR-4800-5p	3350-3357	8mer	-0.46	98	-0.1	0	N/A
hsa-miR-3138	3351-3357	7mer-1A	-0.13	59	-0.03	0	N/A
hsa-miR-6833-5p	3352-3358	7mer-1A	-0.09	79	-0.02	0	N/A
hsa-miR-4752	3352-3358	7mer-1A	-0.11	79	-0.03	0	N/A
hsa-miR-7849-3p	3356-3362	7mer-m8	-0.02	74	0	0	N/A
hsa-miR-4637	3361-3367	7mer-1A	-0.08	65	-0.02	0	N/A
hsa-miR-2681-5p	3365-3371	7mer-1A	-0.01	53	0	0	N/A
hsa-miR-590-3p	3371-3377	7mer-1A	-0.04	89	-0.01	0.021	N/A
hsa-miR-4775	3371-3378	8mer	-0.03	79	-0.01	0	N/A
hsa-miR-138-1-3p	3382-3388	7mer-m8	-0.16	95	-0.04	0	N/A
hsa-miR-4699-3p	3387-3393	7mer-m8	-0.02	49	0	0	N/A
hsa-miR-7157-5p	3391-3397	7mer-m8	-0.1	83	-0.02	0	N/A
hsa-miR-4310	3391-3397	7mer-m8	-0.03	72	-0.01	0	N/A
hsa-miR-3163	3398-3404	7mer-1A	-0.01	45	0	0	N/A
hsa-miR-340-5p	3399-3405	7mer-1A	-0.01	51	0	2.157	N/A
hsa-miR-567	3404-3411	8mer	-0.23	94	-0.05	0.021	N/A
hsa-miR-297	3405-3411	7mer-m8	-0.12	79	-0.03	0.075	N/A
hsa-miR-374b-3p	3417-3423	7mer-m8	-0.2	91	-0.04	0	N/A
hsa-miR-4524b-5p	3417-3423	7mer-1A	-0.09	67	-0.02	0	N/A
hsa-miR-4524a-5p	3417-3423	7mer-1A	-0.09	66	-0.02	0	N/A
hsa-miR-183-3p	3421-3427	7mer-m8	-0.02	59	0	0.072	N/A
hsa-miR-377-3p	3436-3442	7mer-m8	-0.05	49	-0.01	0.658	N/A
hsa-miR-370-5p	3439-3446	8mer	-0.29	96	-0.06	0.632	N/A
hsa-miR-1193	3439-3446	8mer	-0.26	95	-0.06	0.632	N/A
hsa-miR-6885-3p	3450-3457	8mer	-0.12	89	-0.03	0	N/A
hsa-miR-3140-3p	3467-3473	7mer-1A	-0.1	82	-0.02	0	N/A
hsa-miR-302f	3470-3476	7mer-m8	-0.13	85	-0.03	0.021	N/A
hsa-miR-219b-3p	3471-3477	7mer-m8	-0.19	91	-0.04	0	N/A
hsa-miR-4531	3475-3482	8mer	-0.19	91	-0.04	0	N/A
hsa-miR-4434	3475-3481	7mer-1A	-0.07	69	-0.02	0	N/A
hsa-miR-5703	3475-3481	7mer-1A	-0.03	53	-0.01	0	N/A
hsa-miR-4516	3475-3481	7mer-1A	-0.01	45	0	0	N/A
hsa-miR-620	3476-3482	7mer-1A	-0.08	76	-0.02	0	N/A
hsa-miR-1270	3476-3482	7mer-1A	-0.08	76	-0.02	0	N/A
hsa-miR-432-5p	3477-3483	7mer-m8	-0.2	91	-0.05	0.349	N/A
hsa-miR-890	3478-3485	8mer	-0.13	83	-0.03	0.075	N/A
hsa-miR-5585-5p	3483-3490	8mer	-0.19	91	-0.04	0	N/A
hsa-miR-548ax	3484-3490	7mer-1A	-0.1	68	-0.02	0.072	N/A
hsa-miR-548ao-5p	3484-3490	7mer-1A	-0.1	67	-0.02	0.072	N/A
hsa-miR-6502-5p	3491-3497	7mer-1A	-0.18	79	-0.04	0	N/A
hsa-miR-1301-5p	3491-3497	7mer-1A	-0.11	66	-0.03	0	N/A
hsa-miR-455-5p	3495-3501	7mer-1A	-0.06	64	-0.01	1.953	0.11
hsa-miR-29b-1-5p	3502-3509	8mer	-0.14	91	-0.03	0	N/A
hsa-miR-7154-5p	3511-3517	7mer-m8	-0.13	83	-0.03	0	N/A
hsa-miR-8060	3511-3517	7mer-1A	-0.08	80	-0.02	0	N/A
hsa-miR-499a-3p	3521-3527	7mer-1A	-0.01	40	0	0.075	N/A
hsa-miR-499b-3p	3521-3527	7mer-1A	-0.01	39	0	0.075	N/A
hsa-miR-3606-5p	3528-3534	7mer-m8	-0.1	65	-0.02	0	N/A
hsa-miR-4662a-3p	3532-3538	7mer-m8	-0.09	83	-0.02	0	N/A
hsa-miR-7161-3p	3546-3552	7mer-m8	-0.16	90	-0.04	0	N/A
hsa-miR-3156-5p	3547-3553	7mer-m8	-0.14	88	-0.03	0	N/A
hsa-miR-495-3p	3552-3558	7mer-1A	-0.01	63	0	0.289	N/A
hsa-miR-5688	3552-3558	7mer-1A	-0.01	62	0	0.289	N/A
hsa-miR-7-2-3p	3552-3558	7mer-1A	-0.01	59	0	0	N/A
hsa-miR-7-1-3p	3552-3558	7mer-1A	-0.01	59	0	0	N/A
hsa-miR-4729	3564-3570	7mer-1A	-0.02	55	0	0	N/A
hsa-miR-5696	3564-3570	7mer-m8	-0.02	50	0	0	N/A
hsa-miR-4724-5p	3572-3578	7mer-1A	-0.01	49	0	0	N/A
hsa-miR-548ap-3p	3579-3586	8mer	-0.11	90	-0.02	0	N/A
hsa-miR-548t-3p	3579-3586	8mer	-0.11	89	-0.02	0	N/A
hsa-miR-548aa	3579-3586	8mer	-0.11	89	-0.02	0	N/A
hsa-miR-548ay-3p	3580-3586	7mer-1A	-0.09	91	-0.02	0	N/A
hsa-miR-548at-3p	3580-3586	7mer-1A	-0.07	86	-0.02	0	N/A
hsa-miR-548as-3p	3580-3586	7mer-1A	-0.01	48	0	0	N/A
hsa-miR-4307	3586-3593	8mer	-0.03	66	-0.01	0	N/A
hsa-miR-3913-3p	3601-3607	7mer-m8	-0.11	59	-0.02	0	N/A
hsa-miR-3617-5p	3603-3610	8mer	-0.09	88	-0.02	0.021	N/A
hsa-miR-641	3603-3610	8mer	-0.09	88	-0.02	0.021	N/A
hsa-miR-4803	3608-3614	7mer-m8	-0.02	41	0	0	N/A
hsa-miR-3925-5p	3612-3619	8mer	-0.2	96	-0.04	0	N/A
hsa-miR-3123	3613-3619	7mer-1A	-0.11	92	-0.03	0	N/A
hsa-miR-1303	3614-3620	7mer-m8	-0.08	64	-0.02	0.021	N/A
hsa-miR-126-5p	3618-3624	7mer-m8	-0.02	51	0	0.415	N/A
hsa-miR-6512-5p	3621-3628	8mer	-0.17	92	-0.04	0	N/A
hsa-miR-300	3631-3637	7mer-m8	-0.02	67	0	1.279	N/A
hsa-miR-381-3p	3631-3637	7mer-m8	-0.02	65	0	1.279	N/A
hsa-miR-6508-5p	3638-3644	7mer-m8	-0.04	55	-0.01	0	N/A
hsa-miR-8067	3638-3644	7mer-m8	-0.03	52	-0.01	0	N/A
hsa-miR-4301	3642-3649	8mer	-0.17	89	-0.04	0	N/A
hsa-miR-3156-3p	3643-3650	8mer	-0.21	92	-0.05	0	N/A
hsa-miR-188-3p	3644-3650	7mer-1A	-0.1	68	-0.02	0	N/A
hsa-miR-1260a	3644-3650	7mer-1A	-0.03	40	-0.01	0.312	N/A
hsa-miR-1260b	3644-3650	7mer-1A	-0.03	40	-0.01	0.312	N/A
hsa-miR-4686	3663-3669	7mer-m8	-0.18	87	-0.04	0	N/A
hsa-miR-548c-3p	3667-3673	7mer-m8	-0.02	84	0	0.312	N/A
hsa-miR-1302	3673-3679	7mer-m8	-0.2	87	-0.04	0.021	N/A
hsa-miR-4298	3673-3679	7mer-m8	-0.13	75	-0.03	0.021	N/A
hsa-miR-488-3p	3685-3691	7mer-1A	-0.01	38	0	0.117	N/A
hsa-miR-510-3p	3686-3692	7mer-1A	-0.01	43	0	0	N/A
hsa-miR-6083	3692-3698	7mer-1A	-0.01	45	0	0	N/A
hsa-miR-4766-5p	3699-3705	7mer-1A	-0.06	84	-0.01	0.445	N/A
hsa-miR-146a-3p	3700-3706	7mer-m8	-0.05	60	-0.01	0	N/A
hsa-miR-2276-5p	3702-3708	7mer-m8	-0.15	90	-0.03	0	N/A
hsa-miR-4687-5p	3704-3710	7mer-m8	-0.24	94	-0.05	0	N/A
hsa-miR-101-3p.1	3717-3723	7mer-1A	-0.02	58	-0.01	2.175	< 0.1
hsa-miR-144-3p	3717-3723	7mer-1A	-0.01	39	0	2.175	< 0.1
hsa-miR-582-5p	3718-3724	7mer-1A	-0.02	39	0	2.423	N/A
hsa-miR-6504-3p	3719-3725	7mer-m8	-0.02	47	0	0	N/A
hsa-miR-4777-3p	3725-3731	7mer-m8	-0.14	65	-0.03	0	N/A
hsa-miR-875-5p	3726-3732	7mer-m8	-0.16	87	-0.04	0.102	N/A
hsa-miR-539-3p	3729-3735	7mer-1A	-0.08	53	-0.02	0.075	N/A
hsa-miR-485-3p	3729-3735	7mer-1A	-0.01	18	0	0.075	N/A
hsa-miR-335-3p	3731-3737	7mer-m8	-0.02	61	0	0.072	N/A
hsa-miR-580-5p	3740-3746	7mer-m8	-0.02	52	0	0	N/A
hsa-miR-181b-2-3p	3742-3753	non-canonical	N/A	N/A	N/A	0	N/A
hsa-miR-181b-2-3p	3742-3753	non-canonical	N/A	N/A	N/A	0	N/A
hsa-miR-3160-3p	3749-3755	7mer-m8	-0.18	88	-0.04	0	N/A
hsa-miR-4477a	3755-3761	7mer-m8	-0.02	64	0	0	N/A
hsa-miR-3613-3p	3762-3769	8mer	-0.03	62	-0.01	0	N/A
hsa-miR-4272	3766-3772	7mer-1A	-0.01	53	0	0	N/A
hsa-miR-630	3768-3774	7mer-1A	-0.11	70	-0.03	0	N/A
hsa-miR-4742-3p	3769-3776	8mer	-0.05	59	-0.01	0	N/A
hsa-miR-3686	3771-3777	7mer-1A	-0.14	82	-0.03	0	N/A
hsa-miR-4778-5p	3772-3778	7mer-m8	-0.06	75	-0.01	0	N/A
hsa-miR-4762-5p	3781-3787	7mer-1A	-0.02	41	0	0	N/A
hsa-miR-372-5p	3782-3788	7mer-m8	-0.02	63	0	0.072	N/A
hsa-miR-7158-5p	3784-3790	7mer-1A	-0.02	50	0	0	N/A
hsa-miR-767-3p	3785-3791	7mer-m8	-0.13	81	-0.03	0	N/A
hsa-miR-4699-3p	3790-3796	7mer-m8	-0.02	49	0	0	N/A
hsa-miR-548p	3796-3802	7mer-1A	-0.03	68	-0.01	0.021	N/A
hsa-miR-4766-3p	3797-3803	7mer-1A	-0.05	58	-0.01	0	N/A
hsa-miR-3611	3813-3819	7mer-1A	-0.07	74	-0.02	0	N/A
hsa-miR-4272	3825-3831	7mer-1A	-0.01	53	0	0	N/A
hsa-miR-6074	3826-3832	7mer-m8	-0.02	45	0	0	N/A
hsa-miR-889-3p	3829-3835	7mer-1A	-0.01	47	0	0.021	N/A
hsa-miR-616-5p	3847-3853	7mer-1A	-0.08	83	-0.02	0.021	N/A
hsa-miR-373-5p	3847-3853	7mer-1A	-0.06	81	-0.01	0.021	N/A
hsa-miR-371b-5p	3847-3853	7mer-1A	-0.06	80	-0.01	0.021	N/A
hsa-miR-371a-5p	3847-3853	7mer-1A	-0.01	41	0	0.482	N/A
hsa-miR-372-5p	3847-3853	7mer-1A	-0.01	34	0	0	N/A
hsa-miR-4645-3p	3853-3859	7mer-1A	-0.14	74	-0.03	0	N/A
hsa-miR-514b-3p	3855-3861	7mer-1A	-0.01	32	0	0.075	N/A
hsa-miR-514a-3p	3855-3861	7mer-1A	-0.01	32	0	0.075	N/A
hsa-miR-625-3p	3862-3868	7mer-m8	-0.05	79	-0.01	0	N/A
hsa-miR-490-3p	3874-3880	7mer-m8	-0.12	82	-0.03	0.598	< 0.1
hsa-miR-4714-3p	3876-3882	7mer-1A	-0.08	74	-0.02	0	N/A
hsa-miR-4711-5p	3880-3886	7mer-1A	-0.05	48	-0.01	0	N/A
hsa-miR-7112-3p	3880-3886	7mer-1A	-0.03	44	-0.01	0	N/A
hsa-miR-148a-3p	3883-3889	7mer-m8	-0.11	71	-0.03	0.045	< 0.1
hsa-miR-98-5p	2202-2209	8mer	-0.33	91	-0.07	4.864	0.95
miRNA	Position in the UTR	seed match	context++ score	context++ score percentile	weighted context++ score	conserved branch length	Pct
hsa-miR-5697	3890-3896	7mer-1A	-0.04	66	-0.01	0	N/A
hsa-miR-498	3892-3898	7mer-1A	-0.01	48	0	0.075	N/A
hsa-miR-4320	3898-3904	7mer-m8	-0.06	65	-0.01	0	N/A
hsa-miR-32-3p	3911-3917	7mer-1A	-0.01	54	0	0	N/A
hsa-miR-380-3p	3914-3920	7mer-m8	-0.03	70	-0.01	0.021	N/A
hsa-miR-576-3p	3917-3923	7mer-1A	-0.12	80	-0.03	0.021	N/A
hsa-miR-3146	3921-3927	7mer-m8	-0.22	94	-0.05	0.072	N/A
hsa-miR-3662	3925-3931	7mer-1A	-0.01	47	0	0	N/A
hsa-miR-3163	3926-3932	7mer-m8	-0.02	65	0	0	N/A
hsa-miR-4470	3932-3938	7mer-1A	-0.07	78	-0.02	0	N/A
hsa-miR-5197-5p	3934-3940	7mer-m8	-0.16	82	-0.04	0	N/A
hsa-miR-203a-3p.1	3937-3943	7mer-1A	-0.01	33	0	0.236	< 0.1
hsa-miR-203b-3p	3949-3955	7mer-m8	-0.19	94	-0.04	0	N/A
hsa-miR-186-5p	3966-3972	7mer-m8	-0.02	73	0	0.775	N/A
hsa-miR-548g-3p	3974-3980	7mer-m8	-0.02	54	0	0	N/A
hsa-miR-4738-3p	3975-3981	7mer-m8	-0.09	82	-0.02	0	N/A
hsa-miR-6511a-5p	3980-3986	7mer-m8	-0.05	68	-0.01	0	N/A
hsa-miR-1910-3p	3980-3986	7mer-m8	-0.02	49	0	0	N/A
hsa-miR-4692	3981-3987	7mer-m8	-0.15	88	-0.03	0	N/A
hsa-miR-4514	3981-3987	7mer-m8	-0.13	84	-0.03	0	N/A
hsa-miR-4645-5p	3982-3988	7mer-m8	-0.15	89	-0.03	0	N/A
hsa-miR-4673	3982-3988	7mer-m8	-0.13	86	-0.03	0	N/A
hsa-miR-1911-3p	3983-3989	7mer-m8	-0.22	89	-0.05	0	N/A
hsa-miR-4733-3p	3984-3990	7mer-m8	-0.13	82	-0.03	0	N/A
hsa-miR-21-3p	3986-3992	7mer-m8	-0.06	60	-0.01	0	N/A
hsa-miR-3591-3p	3986-3992	7mer-m8	-0.07	59	-0.02	0	N/A
hsa-miR-95-5p	3991-3997	7mer-m8	-0.02	22	0	0.072	N/A
hsa-miR-3154	3998-4004	7mer-m8	-0.12	81	-0.03	0.075	N/A
hsa-miR-4422	4010-4016	7mer-1A	-0.08	89	-0.02	0	N/A
hsa-miR-6835-3p	4010-4016	7mer-1A	-0.01	55	0	0.561	N/A
hsa-miR-4670-3p	4021-4027	7mer-m8	-0.07	65	-0.02	0	N/A
hsa-miR-4694-3p	4026-4032	7mer-m8	-0.04	70	-0.01	0	N/A
hsa-miR-6508-5p	4031-4037	7mer-m8	-0.11	83	-0.02	0	N/A
hsa-miR-8067	4031-4037	7mer-m8	-0.1	79	-0.02	0	N/A
hsa-miR-708-3p	4033-4040	8mer	-0.19	91	-0.04	0.452	N/A
hsa-miR-3658	4042-4048	7mer-1A	-0.01	24	0	0	N/A
hsa-miR-7157-5p	4047-4053	7mer-m8	-0.03	60	-0.01	0	N/A
hsa-miR-4310	4047-4053	7mer-m8	-0.02	56	0	0	N/A
hsa-miR-107	4048-4054	7mer-m8	-0.15	86	-0.04	2.131	0.15
hsa-miR-103a-3p	4048-4054	7mer-m8	-0.15	86	-0.04	2.131	0.15
hsa-miR-3714	4051-4057	7mer-m8	-0.02	49	0	0	N/A
hsa-miR-605-3p	4052-4059	8mer	-0.17	78	-0.04	0	N/A
hsa-miR-6126	4053-4059	7mer-m8	-0.06	79	-0.01	0	N/A
hsa-miR-4493	4053-4059	7mer-1A	-0.07	62	-0.02	0	N/A
hsa-miR-3611	4055-4062	8mer	-0.03	55	-0.01	0	N/A
hsa-miR-34c-3p	4081-4087	7mer-m8	-0.16	92	-0.04	0.075	N/A
hsa-miR-34b-3p	4082-4089	8mer	-0.16	94	-0.04	0.075	N/A
hsa-miR-576-5p	4086-4092	7mer-m8	-0.02	61	0	0.072	N/A
hsa-miR-548c-3p	4092-4098	7mer-1A	-0.01	57	0	0.021	N/A
hsa-miR-4275	4104-4110	7mer-1A	-0.02	60	0	0	N/A
hsa-miR-4282	4112-4118	7mer-1A	-0.01	65	0	0	N/A
hsa-miR-411-5p.2	4122-4128	7mer-1A	-0.03	30	-0.01	1.031	N/A
hsa-miR-652-5p	4130-4136	7mer-m8	-0.05	58	-0.01	0	N/A
hsa-miR-6822-5p	4134-4141	8mer	-0.19	94	-0.04	0	N/A
hsa-miR-6750-5p	4134-4141	8mer	-0.18	93	-0.04	0	N/A
hsa-miR-5584-5p	4135-4141	7mer-1A	-0.04	55	-0.01	0	N/A
hsa-miR-9500	4135-4141	7mer-1A	-0.01	32	0	0.31	N/A
hsa-miR-135a-3p	4136-4142	7mer-m8	-0.11	61	-0.03	0	N/A
hsa-miR-376b-3p	4139-4145	7mer-1A	-0.06	50	-0.01	0.636	N/A
hsa-miR-376a-3p	4139-4145	7mer-1A	-0.06	50	-0.01	0.636	N/A
hsa-miR-7702	4158-4164	7mer-m8	-0.13	79	-0.03	0	N/A
hsa-miR-151a-3p	4158-4164	7mer-1A	-0.14	74	-0.03	1.127	N/A
hsa-miR-4690-5p	4172-4178	7mer-m8	-0.12	88	-0.03	0	N/A
hsa-miR-3619-5p	4173-4179	7mer-m8	-0.04	61	-0.01	0.469	N/A
hsa-miR-761	4173-4179	7mer-m8	-0.02	55	0	0.469	N/A
hsa-miR-214-3p	4173-4179	7mer-m8	-0.02	43	0	0.469	N/A
hsa-miR-4530	4174-4180	7mer-m8	-0.02	38	0	0	N/A
hsa-miR-6858-3p	4176-4182	7mer-m8	-0.1	84	-0.02	0	N/A
hsa-miR-516a-5p	4183-4189	7mer-m8	-0.24	87	-0.05	0	N/A
hsa-miR-4761-3p	4194-4200	7mer-1A	-0.1	87	-0.02	0	N/A
hsa-miR-6879-5p	4194-4200	7mer-1A	-0.15	79	-0.03	0.409	N/A
hsa-miR-7843-5p	4194-4200	7mer-1A	-0.09	76	-0.02	0.409	N/A
hsa-miR-6735-5p	4194-4200	7mer-1A	-0.13	74	-0.03	0.409	N/A
hsa-miR-4436b-3p	4194-4200	7mer-1A	-0.13	74	-0.03	0.409	N/A
hsa-miR-4632-5p	4194-4200	7mer-1A	-0.06	71	-0.01	0.409	N/A
hsa-miR-562	4198-4204	7mer-1A	-0.01	33	0	0.021	N/A
hsa-miR-7856-5p	4201-4207	7mer-1A	-0.01	40	0	0	N/A
hsa-miR-590-3p	4218-4225	8mer	-0.03	79	-0.01	0	N/A
hsa-miR-4775	4219-4226	8mer	-0.03	79	-0.01	0	N/A
hsa-miR-376c-3p	4228-4234	7mer-m8	-0.19	88	-0.04	0.031	N/A
hsa-miR-3674	4234-4240	7mer-m8	-0.16	79	-0.04	0	N/A
hsa-miR-3682-5p	4250-4256	7mer-1A	-0.03	49	-0.01	0	N/A
hsa-miR-548b-3p	4266-4272	7mer-m8	-0.04	75	-0.01	0.021	N/A
hsa-miR-7-5p	4269-4275	7mer-1A	-0.01	39	0	0.423	< 0.1
hsa-miR-6077	4269-4275	7mer-1A	-0.01	38	0	0	N/A
hsa-miR-3190-3p	4270-4276	7mer-m8	-0.1	69	-0.02	0	N/A
hsa-miR-1238-5p	4273-4279	7mer-m8	-0.14	88	-0.03	0	N/A
hsa-miR-4758-5p	4273-4279	7mer-m8	-0.09	79	-0.02	0	N/A
hsa-miR-4745-5p	4273-4279	7mer-1A	-0.07	54	-0.02	0	N/A
hsa-miR-4481	4273-4279	7mer-1A	-0.01	27	0	0	N/A
hsa-miR-539-5p	4284-4290	7mer-1A	-0.04	87	-0.01	0.432	N/A
hsa-miR-580-3p	4285-4291	7mer-1A	-0.13	91	-0.03	0.021	N/A
hsa-miR-8055	4287-4293	7mer-1A	-0.04	80	-0.01	0	N/A
hsa-miR-129-5p	4301-4307	7mer-1A	-0.01	47	0	1.452	< 0.1
hsa-miR-1252-3p	4313-4319	7mer-m8	-0.12	95	-0.03	0	N/A
hsa-miR-3662	4314-4321	8mer	-0.03	87	-0.01	0	N/A
hsa-miR-3163	4316-4322	7mer-m8	-0.02	65	0	0	N/A
hsa-miR-8054	4328-4334	7mer-1A	-0.01	59	0	0.021	N/A
hsa-miR-548av-5p	4328-4334	7mer-1A	-0.01	52	0	0.021	N/A
hsa-miR-548k	4328-4334	7mer-1A	-0.01	51	0	0.021	N/A
hsa-miR-548l	4328-4334	7mer-1A	-0.01	43	0	0.021	N/A
hsa-miR-548aq-5p	4328-4334	7mer-1A	-0.01	40	0	0.021	N/A
hsa-miR-548ap-5p	4328-4334	7mer-1A	-0.01	31	0	0.021	N/A
hsa-miR-548c-5p	4328-4334	7mer-1A	-0.01	31	0	0.021	N/A
hsa-miR-548au-5p	4328-4334	7mer-1A	-0.01	31	0	0.021	N/A
hsa-miR-548o-5p	4328-4334	7mer-1A	-0.01	31	0	0.021	N/A
hsa-miR-548as-5p	4328-4334	7mer-1A	-0.01	31	0	0.021	N/A
hsa-miR-548am-5p	4328-4334	7mer-1A	-0.01	31	0	0.021	N/A
hsa-miR-559	4328-4334	7mer-1A	-0.01	31	0	0.021	N/A
hsa-miR-548w	4328-4334	7mer-1A	-0.01	31	0	0.021	N/A
hsa-miR-548j-5p	4328-4334	7mer-1A	-0.01	31	0	0.021	N/A
hsa-miR-548ak	4328-4334	7mer-1A	-0.01	31	0	0.021	N/A
hsa-miR-548h-5p	4328-4334	7mer-1A	-0.01	31	0	0.021	N/A
hsa-miR-548b-5p	4328-4334	7mer-1A	-0.01	30	0	0.021	N/A
hsa-miR-548a-5p	4328-4334	7mer-1A	-0.01	30	0	0.021	N/A
hsa-miR-548ad-5p	4328-4334	7mer-1A	-0.01	30	0	0.021	N/A
hsa-miR-548d-5p	4328-4334	7mer-1A	-0.01	30	0	0.021	N/A
hsa-miR-548bb-5p	4328-4334	7mer-1A	-0.01	30	0	0.021	N/A
hsa-miR-548ae-5p	4328-4334	7mer-1A	-0.01	30	0	0.021	N/A
hsa-miR-548ay-5p	4328-4334	7mer-1A	-0.01	30	0	0.021	N/A
hsa-miR-548y	4328-4334	7mer-1A	-0.01	29	0	0.021	N/A
hsa-miR-548ar-5p	4328-4334	7mer-1A	-0.01	29	0	0.021	N/A
hsa-miR-548i	4328-4334	7mer-1A	-0.01	29	0	0.021	N/A
hsa-miR-548ab	4328-4334	7mer-1A	-0.01	29	0	0.021	N/A
hsa-miR-142-5p	4329-4336	8mer	-0.03	74	-0.01	0.407	< 0.1
hsa-miR-5590-3p	4329-4336	8mer	-0.03	71	-0.01	0.407	< 0.1
hsa-miR-340-5p	4330-4336	7mer-m8	-0.02	76	0	1.289	N/A
hsa-miR-625-3p	4333-4339	7mer-1A	-0.01	44	0	0	N/A
hsa-miR-24-2-5p	4336-4342	7mer-m8	-0.18	74	-0.04	0	N/A
hsa-miR-24-1-5p	4336-4342	7mer-m8	-0.15	67	-0.03	0	N/A
hsa-miR-4650-5p	4339-4346	8mer	-0.22	94	-0.05	0	N/A
hsa-miR-1972	4340-4346	7mer-1A	-0.12	78	-0.03	0	N/A
hsa-miR-6773-3p	4344-4350	7mer-1A	-0.01	32	0	0	N/A
hsa-miR-215-3p	4344-4350	7mer-1A	-0.01	27	0	0	N/A
hsa-miR-4743-3p	4345-4352	8mer	-0.03	70	-0.01	0	N/A
hsa-miR-6888-3p	4345-4351	7mer-1A	-0.01	28	0	0	N/A
hsa-miR-4652-3p	4346-4352	7mer-1A	-0.01	36	0	0	N/A
hsa-miR-4307	4350-4356	7mer-1A	-0.01	32	0	0	N/A
hsa-miR-6837-3p	4356-4362	7mer-m8	-0.13	84	-0.03	0	N/A
hsa-miR-3977	4358-4365	8mer	-0.06	74	-0.01	0	N/A
hsa-miR-6778-3p	4369-4376	8mer	-0.21	89	-0.05	0	N/A
hsa-miR-6836-3p	4370-4377	8mer	-0.15	82	-0.03	0	N/A
hsa-miR-6791-3p	4370-4376	7mer-1A	-0.01	32	0	0	N/A
hsa-miR-6829-3p	4370-4376	7mer-1A	-0.01	32	0	0	N/A
hsa-miR-3152-5p	4371-4377	7mer-m8	-0.02	35	0	0	N/A
hsa-miR-4423-5p	4372-4378	7mer-m8	-0.02	15	0	0	N/A
hsa-miR-656-5p	4373-4379	7mer-m8	-0.2	84	-0.05	0	N/A
hsa-miR-140-3p.2	4379-4386	8mer	-0.07	71	-0.02	1.585	< 0.1
hsa-miR-4668-3p	4387-4393	7mer-1A	-0.01	56	0	0	N/A
hsa-miR-3163	4388-4394	7mer-m8	-0.02	65	0	0	N/A
hsa-miR-374b-3p	4394-4400	7mer-1A	-0.09	71	-0.02	0	N/A
hsa-miR-3143	4399-4406	8mer	-0.08	83	-0.02	0	N/A
hsa-miR-543	4399-4405	7mer-1A	-0.01	53	0	0.355	N/A
hsa-miR-302c-5p	4400-4406	7mer-m8	-0.02	58	0	0	N/A
hsa-miR-323a-3p	4404-4410	7mer-1A	-0.01	52	0	0.842	N/A
hsa-miR-655-5p	4409-4415	7mer-m8	-0.15	80	-0.03	0	N/A
hsa-miR-4257	4411-4417	7mer-m8	-0.2	95	-0.04	0	N/A
hsa-miR-421	4415-4421	7mer-m8	-0.19	92	-0.04	1.174	N/A
hsa-miR-4709-5p	4415-4421	7mer-1A	-0.09	83	-0.02	0	N/A
hsa-miR-551b-5p	4418-4424	7mer-m8	-0.02	62	0	0	N/A
hsa-miR-548c-3p	4420-4426	7mer-m8	-0.02	84	0	0.021	N/A
hsa-miR-153-5p	4428-4434	7mer-m8	-0.06	86	-0.01	0	N/A
hsa-miR-410-3p	4438-4444	7mer-1A	-0.01	55	0	2.955	N/A
hsa-miR-5011-5p	4439-4446	8mer	-0.03	56	-0.01	0	N/A
hsa-miR-190a-3p	4440-4447	8mer	-0.03	69	-0.01	0	N/A
hsa-miR-4762-5p	4447-4454	8mer	-0.29	98	-0.06	0	N/A
hsa-miR-3671	4449-4455	7mer-1A	-0.12	91	-0.03	0	N/A
hsa-miR-607	4449-4456	8mer	-0.03	85	-0.01	0	N/A
hsa-miR-205-3p	4452-4458	7mer-1A	-0.01	50	0	0	N/A
hsa-miR-561-3p	4460-4467	8mer	-0.04	84	-0.01	0	N/A
hsa-miR-548at-5p	4461-4467	7mer-1A	-0.11	92	-0.03	0	N/A
hsa-miR-496.2	4466-4472	7mer-1A	-0.1	81	-0.02	1.495	N/A
hsa-miR-4742-3p	4467-4473	7mer-m8	-0.1	77	-0.02	0	N/A
hsa-miR-4293	4471-4477	7mer-1A	-0.2	95	-0.04	0	N/A
hsa-miR-596	4471-4477	7mer-1A	-0.08	84	-0.02	0.021	N/A
hsa-miR-1287-3p	4473-4480	8mer	-0.44	97	-0.09	0	N/A
hsa-miR-4282	4486-4492	7mer-1A	-0.01	49	0	0	N/A
hsa-miR-3123	4496-4502	7mer-m8	-0.15	95	-0.03	0	N/A
hsa-miR-4311	4498-4505	8mer	-0.03	78	-0.01	0	N/A
hsa-miR-1276	4499-4505	7mer-1A	-0.01	54	0	0.021	N/A
hsa-miR-583	4499-4505	7mer-1A	-0.01	49	0	0.021	N/A
hsa-miR-4744	4500-4507	8mer	-0.03	46	-0.01	0	N/A
hsa-miR-4509	4501-4507	7mer-1A	-0.03	53	-0.01	0	N/A
hsa-miR-520f-5p	4502-4508	7mer-m8	-0.02	28	0	0	N/A
hsa-miR-6502-5p	4504-4510	7mer-1A	-0.18	80	-0.04	0	N/A
hsa-miR-1301-5p	4504-4510	7mer-1A	-0.09	60	-0.02	0	N/A
hsa-miR-5691	4505-4511	7mer-1A	-0.06	63	-0.01	0	N/A
hsa-miR-6805-3p	4505-4511	7mer-1A	-0.01	29	0	0	N/A
hsa-miR-656-5p	4508-4514	7mer-1A	-0.14	75	-0.03	0	N/A
hsa-miR-4781-3p	4512-4518	7mer-m8	-0.22	96	-0.05	0	N/A
hsa-miR-409-3p	4513-4520	8mer	-0.03	82	-0.01	0.045	N/A
hsa-miR-33a-3p	4514-4520	7mer-1A	-0.02	49	0	0	N/A
hsa-miR-5582-3p	4521-4528	8mer	-0.03	83	-0.01	0	N/A
hsa-miR-548az-3p	4522-4528	7mer-1A	-0.03	81	-0.01	0	N/A
hsa-miR-548e-3p	4522-4528	7mer-1A	-0.03	81	-0.01	0	N/A
hsa-miR-548f-3p	4522-4528	7mer-1A	-0.03	80	-0.01	0	N/A
hsa-miR-548a-3p	4522-4528	7mer-1A	-0.03	76	-0.01	0	N/A
hsa-miR-548ar-3p	4522-4528	7mer-1A	-0.01	46	0	0	N/A
hsa-miR-520f-5p	4525-4531	7mer-m8	-0.05	64	-0.01	0	N/A
hsa-miR-618	4527-4533	7mer-m8	-0.04	57	-0.01	0.075	N/A
hsa-miR-4272	4531-4537	7mer-m8	-0.02	70	0	0	N/A
hsa-miR-1468-3p	4536-4542	7mer-m8	-0.02	40	0	0	N/A
hsa-miR-548p	4537-4543	7mer-m8	-0.02	40	0	0.021	N/A
hsa-miR-2278	4540-4546	7mer-1A	-0.01	47	0	0	N/A
hsa-miR-3121-3p	4543-4549	7mer-m8	-0.02	48	0	0.021	N/A
hsa-miR-219a-1-3p	4549-4555	7mer-m8	-0.13	71	-0.03	0.312	N/A
hsa-miR-6892-5p	4554-4560	7mer-m8	-0.1	69	-0.02	0	N/A
hsa-miR-4475	4554-4560	7mer-1A	-0.04	63	-0.01	0	N/A
hsa-miR-6758-5p	4561-4568	8mer	-0.27	97	-0.06	0	N/A
hsa-miR-6856-5p	4561-4568	8mer	-0.27	97	-0.06	0	N/A
hsa-miR-708-3p	4565-4571	7mer-m8	-0.12	78	-0.03	0.072	N/A
hsa-miR-7844-5p	4566-4572	7mer-m8	-0.1	91	-0.02	0	N/A
hsa-miR-570-3p	4569-4575	7mer-1A	-0.2	95	-0.04	0	N/A
hsa-miR-548g-3p	4574-4580	7mer-1A	-0.08	86	-0.02	0	N/A
hsa-miR-548av-3p	4574-4580	7mer-1A	-0.07	84	-0.02	0	N/A
hsa-miR-1277-5p	4579-4585	7mer-1A	-0.01	40	0	0	N/A
hsa-miR-889-3p	4580-4586	7mer-1A	-0.01	47	0	0.021	N/A
hsa-miR-5582-3p	4585-4592	8mer	-0.03	83	-0.01	0	N/A
hsa-miR-548e-3p	4586-4592	7mer-1A	-0.08	91	-0.02	0.021	N/A
hsa-miR-548f-3p	4586-4592	7mer-1A	-0.08	91	-0.02	0.021	N/A
hsa-miR-548az-3p	4586-4592	7mer-1A	-0.08	91	-0.02	0.021	N/A
hsa-miR-548a-3p	4586-4592	7mer-1A	-0.06	88	-0.01	0.021	N/A
hsa-miR-548ar-3p	4586-4592	7mer-1A	-0.05	87	-0.01	0.021	N/A
hsa-miR-4477a	4590-4596	7mer-1A	-0.01	46	0	0	N/A
hsa-miR-548at-5p	4594-4600	7mer-m8	-0.02	46	0	0	N/A
hsa-miR-296-5p	4603-4609	7mer-m8	-0.27	88	-0.06	0	N/A
hsa-miR-7160-3p	4604-4610	7mer-m8	-0.21	88	-0.05	0.31	N/A
hsa-miR-3918	4605-4611	7mer-m8	-0.09	70	-0.02	0	N/A
hsa-miR-6836-5p	4606-4613	8mer	-0.23	90	-0.05	0.021	N/A
hsa-miR-6132	4606-4613	8mer	-0.2	87	-0.05	0.021	N/A
hsa-miR-1909-3p	4607-4613	7mer-1A	-0.03	41	-0.01	0	N/A
hsa-miR-6722-3p	4607-4613	7mer-1A	-0.01	21	0	0	N/A
hsa-miR-6511b-5p	4608-4614	7mer-1A	-0.01	35	0	0	N/A
hsa-miR-6811-5p	4608-4614	7mer-1A	-0.01	32	0	0	N/A
hsa-miR-6516-5p	4609-4615	7mer-1A	-0.01	21	0	0	N/A
hsa-miR-4775	4613-4619	7mer-1A	-0.01	30	0	0	N/A
hsa-miR-4477a	4616-4622	7mer-1A	-0.01	46	0	0	N/A
hsa-miR-126-5p	4617-4623	7mer-m8	-0.02	51	0	0.273	N/A
hsa-miR-376a-2-5p	4621-4628	8mer	-0.2	93	-0.04	0	N/A
hsa-miR-3935	4622-4628	7mer-1A	-0.13	70	-0.03	0	N/A
hsa-miR-3668	4623-4629	7mer-m8	-0.13	75	-0.03	0	N/A
hsa-miR-6516-3p	4625-4632	8mer	-0.13	77	-0.03	0	N/A
hsa-miR-1277-5p	4634-4640	7mer-1A	-0.01	40	0	0	N/A
hsa-miR-5692c	4635-4641	7mer-m8	-0.02	58	0	0	N/A
hsa-miR-5692b	4635-4641	7mer-m8	-0.02	58	0	0	N/A
hsa-miR-642a-5p	4643-4650	8mer	-0.28	97	-0.06	0.075	N/A
hsa-miR-2276-5p	4643-4649	7mer-1A	-0.09	80	-0.02	0	N/A
hsa-miR-6892-3p	4643-4649	7mer-1A	-0.09	70	-0.02	0	N/A
hsa-miR-4446-5p	4645-4651	7mer-m8	-0.02	40	0	0	N/A
hsa-miR-5006-3p	4645-4651	7mer-1A	-0.01	30	0	0	N/A
hsa-miR-4755-5p	4645-4651	7mer-1A	-0.01	30	0	0	N/A
hsa-miR-4274	4660-4666	7mer-1A	-0.09	81	-0.02	0	N/A
hsa-miR-4519	4660-4666	7mer-1A	-0.13	79	-0.03	0	N/A
hsa-miR-374b-3p	4661-4667	7mer-m8	-0.13	79	-0.03	0	N/A
hsa-miR-4524b-5p	4661-4667	7mer-1A	-0.07	62	-0.02	0	N/A
hsa-miR-4524a-5p	4661-4667	7mer-1A	-0.04	44	-0.01	0	N/A
hsa-miR-603	4670-4676	7mer-m8	-0.02	54	0	0.452	N/A
hsa-miR-3529-3p	4674-4680	7mer-1A	-0.05	62	-0.01	0	N/A
hsa-miR-7852-3p	4680-4687	8mer	-0.2	90	-0.04	0	N/A
hsa-miR-3668	4681-4687	7mer-1A	-0.12	73	-0.03	0	N/A
hsa-miR-10a-3p	4706-4712	7mer-1A	-0.01	71	0	0.468	N/A
hsa-miR-590-3p	4713-4719	7mer-1A	-0.01	56	0	0.312	N/A
hsa-miR-4775	4713-4719	7mer-m8	-0.02	47	0	0	N/A
hsa-miR-5692a	4716-4723	8mer	-0.03	91	-0.01	0	N/A
hsa-miR-4724-3p	4723-4729	7mer-1A	-0.01	55	0	0	N/A
hsa-miR-885-5p	4726-4732	7mer-m8	-0.14	90	-0.03	0.072	N/A
hsa-miR-6512-5p	4727-4733	7mer-m8	-0.03	38	-0.01	0	N/A
hsa-miR-3591-3p	4730-4737	8mer	-0.24	94	-0.05	0.072	N/A
hsa-miR-21-3p	4730-4737	8mer	-0.23	93	-0.05	0.072	N/A
hsa-miR-497-3p	4742-4748	7mer-1A	-0.02	75	-0.01	0.072	N/A
hsa-miR-153-5p	4748-4754	7mer-m8	-0.04	81	-0.01	0.072	N/A
hsa-miR-4733-3p	4756-4762	7mer-1A	-0.11	78	-0.02	0.409	N/A
hsa-miR-1226-3p	4756-4762	7mer-1A	-0.06	72	-0.01	0.075	N/A
hsa-miR-1468-3p	4764-4775	non-canonical	N/A	N/A	N/A	0	N/A
hsa-miR-1468-3p	4764-4775	non-canonical	N/A	N/A	N/A	0	N/A
hsa-miR-548c-3p	4770-4776	7mer-1A	-0.01	57	0	0.021	N/A
hsa-miR-345-5p	4791-4797	7mer-1A	-0.05	78	-0.01	0.349	N/A
hsa-miR-4256	4792-4798	7mer-1A	-0.1	72	-0.02	0	N/A
hsa-miR-4762-3p	4793-4799	7mer-1A	-0.12	89	-0.03	0	N/A
hsa-miR-153-5p	4797-4803	7mer-m8	-0.05	84	-0.01	0.072	N/A
hsa-miR-548c-3p	4805-4811	7mer-1A	-0.01	57	0	0.312	N/A
hsa-miR-494-3p	4813-4819	7mer-m8	-0.08	86	-0.02	0.644	N/A
hsa-miR-548an	4826-4832	7mer-m8	-0.09	74	-0.02	0	N/A
hsa-miR-548c-3p	4838-4844	7mer-1A	-0.01	57	0	0.312	N/A
hsa-miR-605-5p	4851-4857	7mer-1A	-0.01	44	0	0.075	N/A
hsa-miR-586	4861-4868	8mer	-0.34	98	-0.07	0.021	N/A
hsa-miR-491-3p	4863-4870	8mer	-0.33	96	-0.07	0.075	N/A
hsa-miR-942-3p	4878-4884	7mer-m8	-0.26	95	-0.06	0	N/A
hsa-miR-653-5p	4892-4898	7mer-m8	-0.13	90	-0.01	2.168	N/A
hsa-miR-494-3p	4892-4898	7mer-1A	-0.08	86	-0.01	2.168	N/A
hsa-miR-1245b-3p	4896-4903	8mer	-0.39	99	-0.04	0	N/A
hsa-miR-34a-3p	4900-4906	7mer-1A	-0.1	85	-0.01	0	N/A
hsa-miR-5692a	4903-4909	7mer-m8	-0.02	73	0	0	N/A
hsa-miR-548c-3p	4906-4912	7mer-1A	-0.01	57	0	0.312	N/A
hsa-miR-487b-5p	4911-4917	7mer-1A	-0.11	89	-0.01	0.072	N/A
hsa-miR-487a-5p	4911-4917	7mer-1A	-0.08	83	-0.01	0.072	N/A
hsa-miR-6083	4917-4923	7mer-1A	-0.01	45	0	0	N/A
