# Supplementary material for: Astragaloside IV Inhibits Galactose-Deficient IgA1 Secretion via miR-98-5p in Pediatric IgA Nephropathy
Source: Front Pharmacol. 2021 Apr 16;12:658236. doi: 10.3389/fphar.2021.658236 (PMC8085534; doi:10.3389/fphar.2021.658236)
Supplement: Supplementary file 1 [file datasheet1.zip › Supplementary Tables/revised_Supplementary Table 4.txt]

DEmiRNA Predict miRNA intersection	logFC	AveExpr	t	P.Value	adj.P.Val	B	TargetScan Pct	miRDB targetscore
hsa-let-7a-5p	1.485080274	12.58163856	3.896404448	0.001512533	0.059004776	-0.951671644	0.95	68
hsa-let-7b-5p	1.455369223	13.18438508	4.660578323	0.00033408	0.055381345	0.447368033	0.95	68
hsa-let-7c-5p	1.471664143	6.367323066	4.680905687	0.000321176	0.055381345	0.483749893	0.95	68
hsa-let-7d-5p	1.535552651	9.612165361	4.198467379	0.000827565	0.058000679	-0.392328	0.95	68
hsa-let-7f-5p	1.404376106	11.38834143	3.479527089	0.003505394	0.070211776	-1.73056064	0.95	68
hsa-let-7g-5p	1.387685015	14.95348977	3.46182465	0.00363317	0.070288875	-1.763677909	0.95	68
hsa-let-7i-5p	1.413982836	12.01962547	4.033132063	0.00115027	0.058000679	-0.697696544	0.95	68
hsa-miR-148b-3p	1.202997541	8.041724484	3.280761662	0.005240138	0.080214422	-2.101971135	0.87	92
hsa-miR-152-3p	1.155975704	5.10746911	3.118581854	0.007271582	0.09217778	-2.403652133	0.87	92
hsa-miR-488-3p	-4.830469039	-2.110090332	-8.522477981	0.0000901	0.054950659	0.719052427	N/A	55
hsa-miR-543	2.55656029	1.803994267	3.07914692	0.009968657	0.107133017	-2.560002872	N/A	51
hsa-miR-590-3p	-5.03911741	-0.797567889	-4.901934599	0.005819271	0.083608116	-2.199438618	N/A	93
hsa-miR-98-5p	1.496465481	5.363455279	3.969354453	0.001306765	0.059004776	-0.816022908	0.95	68
